# Supplementary material for: Lowering of Circulating Sclerostin May Increase Risk of Atherosclerosis and Its Risk Factors: Evidence From a Genome‐Wide Association Meta‐Analysis Followed by Mendelian Randomization
Source: Arthritis Rheumatol. 2023 Aug 3;75(10):1781–92. doi: 10.1002/art.42538 (PMC10586470; doi:10.1002/art.42538)
Supplement: Supplementary file 3 — Supplementary Table 1A Selection of genetic predictors for sclerostin inhibtion. Supplementary Table 1B. Selection of genetic predictors for sclerostin inhibtion. Supplementary Table 1C. Genetic predictors of sclerostin after selection. Supplementary Table 2. Cis‐only genetic instruments of circulating sclerostin (Selection citeria: P<1E‐7, r2<0.8) Supplementary Table 3. Details of outcomes relating to atherosclerosis traits and its related risk factors. Supplementary Table 4A. Genetic instruments of atherosclerosis traits and related risk factors. Supplementary Table 4B. Genetic instruments for HDL‐C and apoA‐I used in the multivariable MR model. Supplementary Table 4C. Genetic instruments for LDL‐C, TG and apoB used in the multivariable MR model. Supplementary Table 5A. Genetic variants associated with circulating sclerostin at genome‐wide significance Supplementary Table 5B. Genetic variants associated with circulating sclerostin in each cohort. Supplementary Table 5C. Effect of genetic liability of chronic kidney disease on circulating sclerostin. Supplementary Table 6A. Genetic colocalization of sclerostin on expression of four genes. Supplementary Table 7. Chromatin accessibility analysis predicted by ChromHMM. Supplementary Table 8. LD score regression results of sclerostin (lowering) on 15 atherosclerosis related outcomes and two bone phenotypes. Supplementary Table 9A. Bidirectional Mendelian randomization of BMI against circulating sclerostin. Supplementary Table 9B. Phenome‐wide association results of the four sclerostin instruments. Supplementary Table 9C. Association of sclerostin variants with other plasma protein levels. Supplementary Table 9D. Mendelian randomization estimates of sclerostin (lowering) on atherosclerosis traits and related risk factors using both cis‐ and trans‐acting genetic instruments Supplementary Table 9E. Mendelian randomization estimates of sclerostin (lowering) on atherosclerosis traits and related risk factors using both cis‐ [file ART-75-1781-s001.xlsx]

## Sheet: Sheet4
Supplementary Tables

## Sheet: ST1A.Cis+trans-ins
Supplementary Table 1A. Selection of genetic predictors for sclerostin inhibtion.
Phenotype	SNP	Chr	bp	EA	OA	EAF	Beta	Se	P	N	Gene	cis/trans
Sclerostin levels	rs61781020	1	51031958	A	G	0.0488	0.1012	0.0182	2.57e-08	29136.1	FAF1	trans
Sclerostin levels	rs4973180	2	230101512	T	C	0.8209	0.0589	0.0096	1.038e-09	33059.9	PID1	trans
Sclerostin levels	rs11960484	5	56109154	A	G	0.3508	-0.0494	0.0077	1.398e-10	33171.6	MAP3K1	trans
Sclerostin levels	rs34498262	5	115330494	A	G	0.391	0.0651	0.0076	1.41e-17	32533.1	LVRN	trans
Sclerostin levels	rs17138656	5	115348816	A	G	0.1243	0.0961	0.0114	3.16e-17	31631.1	LVRN	trans
Sclerostin levels	rs75523462	6	45157720	T	G	0.9495	0.1037	0.0171	1.307e-09	31948.2	SUPT3H	trans
Sclerostin levels	rs34366581	6	133365921	T	G	0.326	0.0468	0.0079	2.805e-09	32668.3	LINC00326	trans
Sclerostin levels	rs11995824	8	120012700	C	G	0.4543	0.0999	0.0074	5.622e-41	32852	TNFRSF11B	trans
Sclerostin levels	rs6585816	10	124101578	T	G	0.2094	0.0563	0.0092	7.836e-10	31967.4	NA	trans
Sclerostin levels	rs215223	12	590259	A	G	0.4046	-0.1359	0.0075	2.437e-73	32767.1	B4GALNT3	trans
Sclerostin levels	rs9594738	13	42952145	T	C	0.4818	-0.0557	0.0074	6.477e-14	32745.1	TNFSF11	trans
Sclerostin levels	rs34136735	13	43087742	T	C	0.0515	0.1713	0.0174	5.69e-23	30226.8	TNFSF11	trans
Sclerostin levels	rs665632	13	43106514	T	C	0.8131	0.0815	0.0097	4.815e-17	31293.2	TNFSF11	trans
Sclerostin levels	rs7143806	14	93103729	A	G	0.1814	0.0531	0.0096	3.346e-08	32739.2	RIN3	trans
Sclerostin levels	rs28929474	14	94844947	T	C	0.021	0.1727	0.0268	1.102e-10	30329.1	SERPINA1	trans
Sclerostin levels	rs66838809	17	41798621	A	G	0.0787	-0.0879	0.0145	1.45e-09	29381.3	SOST	cis
Sclerostin levels	rs2957124	18	60058229	A	G	0.4205	-0.0573	0.0076	5.967e-14	31805.6	TNFRSF11A	trans
Sclerostin levels	rs13042961	20	11211742	T	C	0.9554	0.1261	0.0192	4.649e-11	28506.7	JAG1	trans

## Sheet: ST1B.instruments
Supplementary Table 1B. Selection of genetic predictors for sclerostin inhibtion.
Phenotype	SNP	Chr	bp	Effect_allele	Other_allele	Beta_eBMD	P_eBMD	IV	IV-P
Sclerostin levels	rs11960484	5	56109154	A	G	-0.00298102	0.16	0.0608371	0.125042
Sclerostin levels	rs11995824	8	120012700	C	G	0.0110512	1.5e-09	0.110512	2.79786e-09
Sclerostin levels	rs13042961	20	11211742	T	C	0.0496249	8.8e-24	0.393848	8.48882e-27
Sclerostin levels	rs17138656	5	115348816	A	G	0.00561609	0.059	0.0585009	0.0541056
Sclerostin levels	rs215223	12	590259	A	G	0.0239939	1.1e-31	-0.176426	6.55799e-37
Sclerostin levels	rs28929474	14	94844947	T	C	-0.0323182	2.6e-07	-0.18681	1.03668e-06
Sclerostin levels	rs2957124	18	60058229	A	G	-0.0179456	5.7e-20	0.314835	2.10901e-21
Sclerostin levels	rs34136735	13	43087742	T	C	0.0587544	6e-27	0.343593	3.40854e-36
Sclerostin levels	rs34366581	6	133365921	T	G	0.0380657	6.4e-67	0.809909	1.04746e-83
Sclerostin levels	rs34498262	5	115330494	A	G	-0.0023223	0.46	-0.0357277	0.224015
Sclerostin levels	rs4973180	2	230101512	T	C	-0.00496128	0.011	-0.0840895	0.0386642
Sclerostin levels	rs61781020	1	51031958	A	G	0.00945165	0.11	0.0935807	0.0335788
Sclerostin levels	rs6585816	10	124101578	T	G	0.0156041	1.6e-08	0.278645	3.92705e-12
Sclerostin levels	rs665632	13	43106514	T	C	0.0166636	5.9e-09	0.203215	3.40165e-12
Sclerostin levels	rs66838809	17	41798621	A	G	0.0733786	1e-85	-0.833848	2.41867e-100
Sclerostin levels	rs7143806	14	93103729	A	G	-0.00771953	0.00074	-0.145652	0.000121687
Sclerostin levels	rs75523462	6	45157720	T	G	0.10015	3.2e-101	0.962981	2.61589e-121
Sclerostin levels	rs9594738	13	42952145	T	C	-0.0476665	1.1e-119	0.851187	8.45444e-146
Notation: Beta eBMD and P eBMD refer to beta and p value of the SNP association on eBMD. IV and IV_P refer to the Wald ratio estimate and p value of sclerostin on eBMD for each SNP.

## Sheet: ST1C.ins-final
Supplementary Table 1C. Genetic predictors of sclerostin after selection.
Phenotype	Gene	SNP	Chr	bp	Effect_allele	Other_allele	Effect_allele_freq	Beta	Se	P	N	maf	r2 - variance explained	Overall F-statistics
Sclerostin levels	B4GALNT3	rs215223	12	590259	A	G	0.4046	-0.1359	0.0075	2.437e-73	32767.1	0.4046	0.00889823	/
Sclerostin levels	SERPINA1	rs28929474	14	94844947	T	C	0.021	0.1727	0.0268	1.102e-10	30329.1	0.021	0.00122636	/
Sclerostin levels	SOST	rs66838809	17	41798621	A	G	0.0787	-0.0879	0.0145	1.45e-09	29381.3	0.0787	0.00112043	/
Sclerostin levels	RIN3	rs7143806	14	93103729	A	G	0.1814	0.0531	0.0096	3.346e-08	32739.2	0.1814	0.000837391	89.8193
Notation: maf is the minor allele frequency of the variants. r2 is the variance explained by each SNP. F-statistics is an indicator of the instrument strength of the selected variants.

## Sheet: ST2.Cis-only-ins
Supplementary Table 2. Cis-only genetic instruments of circulating sclerostin (Selection citeria: P<1E-7, r2<0.8)
Phenotype	SNP	Chr	bp	Effect_allele	Other_allele	Effect_allele_freq	Beta	Se	P	N	maf	r2 - variance explained	Sum_r2	Conditional F-statistics	MR_b_eBMD	MR_se_eBMD	MR_P_eBMD
Sclerostin-cis	rs66838809	17	41798621	A	G	0.0787	-0.0879	0.0145	1.45e-09	29381.3	0.0787	0.00112043	NR	NR	-0.833848	0.0392131	2.41867e-100
Sclerostin-cis	rs1107747	17	41774270	T	C	0.6103	0.0415	0.0078	9.29e-08	29381.3	0.3897	0.000819219	NR	NR	-0.832936	0.0452436	1.09153e-75
Sclerostin-cis	rs4793023	17	41800656	A	C	0.3813	-0.0402	0.0078	2.52e-07	29381.3	0.3813	0.000762481	NR	NR	-1.01044	0.0481215	6.88631e-98
Sclerostin-cis	rs80107551	17	41808374	T	C	0.08	-0.0718	0.0142	4.06e-07	29381.3	0.08	0.000758851	NR	NR	-1.03308	0.0467808	4.56574e-108
Sclerostin-cis	rs76449013	17	41791049	T	C	0.0597	-0.0817	0.0166	8.74e-07	29381.3	0.0597	0.000749402	0.00188	27.6676	-0.895998	0.0483662	1.29139e-76
Notation: maf is the minor allele frequency of the variants. r2 is the variance explained by each SNP. F-statistics is an indicator of the instrument strength of the selected variants.

## Sheet: ST3.Atherosclerosi-outcomes
Supplementary Table 3. Details of outcomes relating to atherosclerosis traits and its related risk factors.
IEU_OpenGWAS_ID	N_case	N_control	Sample_size	Trait_name	MeSH_ID	MeSH_term	MESH_tree	Consortium	Purpose	PUBMED_ID/LINK
ukb-b-14057	119731	343202	462933	Hypertension	D006973	Hypertension	C14.907.489	MRC-IEU	discovery	https://www.biorxiv.org/content/10.1101/2020.08.10.244293v1.abstract
ebi-a-GCST006867	74124	824006	898130	Type 2 diabetes	D003924	Diabetes Mellitus, Type 2	C18.452.394.750.149	DIAGRAM	discovery	30054458
ieu-a-1108	10307	19326	29633	Ischemic stroke	D020521	Stroke	C14.907.253.855	ISGC	discovery	26935894
ieu-a-1109	1859	19326	21185	Cardioembolic stroke	D020521	Stroke	C14.907.253.855	ISGC	discovery	26935894
ieu-a-1110	1817	19326	21143	Large vessel disease	D020521	Stroke	C14.907.253.855	ISGC	discovery	26935894
ieu-a-1111	1349	19326	20675	Small vessel disease	D059409	stroke, lacunar	C10.228.140.300.775.600	ISGC	discovery	26935894
Hartiala et al	61000	578000	639000	Myocardial infarction	D009203	Myocardial infarction	C14.280.647.500	CARDIoGRAMplusC4D+UKBB	discovery	33532862
ebi-a-GCST005194	34541	261984	296525	Coronary artery disease	D003324	Coronary Artery Disease	C14.280.647.250.260	UKBB	discovery	29212778
Kavousi et al	NR	NR	26909	Coronary artery calcification	D061205	Vascular Calcification	C18.452.174.130.780	CHARGE	discovery	https://www.medrxiv.org/content/10.1101/2022.05.02.22273844v1
Malhotra et al	NR	NR	9417	Aortic calcification	D001021	Aortic Valve	A07.541.510.110	CHARGE	discovery	31659325
Neale lab	NR	NR	319677	Low density lipoprotein	D006937	hypercholesterolemia	C18.452.584.500.500.396	UKBB	discovery	http://www.nealelab.is/uk-biobank
Neale lab	NR	NR	319677	High density lipoprotein	D052456	hypoalphalipoproteinemias	C18.452.648.398.500.330	UKBB	discovery	http://www.nealelab.is/uk-biobank
Neale lab	NR	NR	319677	Triglyceride	D015228	hypertriglyceridemia	C18.452.584.500.500.851	UKBB	discovery	http://www.nealelab.is/uk-biobank
Neale lab	NR	NR	441016	Apolipoprotein A-I	D016632	Apolipoprotein A-I	D10.532.091.200	UKBB	discovery	http://www.nealelab.is/uk-biobank
Neale lab	NR	NR	441016	Apolipoprotein B	D001055	Apolipoprotein B	D10.532.091.300	UKBB	discovery	http://www.nealelab.is/uk-biobank
Morris et al	NR	NR	426824	Estimated bone mineral density in heel	D018488	bone demineralization, pathologic	C05.116.198.247	GEFOS	validation	30598549
Morris et al	53184	373611	426795	Fracture	D018488	bone demineralization, pathologic	C05.116.198.247	GEFOS	validation	30598549

## Sheet: ST4A.atherosclerosis-ins
Supplementary Table 4A. Genetic instruments of atherosclerosis traits and related risk factors.
Phenotype	SNP	Effect_allele	Other_allele	Effect_allele_frequency	Beta	Se	P	N	maf	r2	sum	N_SNPs	F-statistics
Pulse pressure	rs680515	A	G	0.3861	-0.00429049	0.000316901	6.98e-42	955218	0.3861	8.72653e-06	/	/	/
Pulse pressure	rs62385385	A	T	0.3862	0.00383275	0.00031338	2.07e-34	969596	0.3862	6.96449e-06	/	/	/
Pulse pressure	rs62053102	A	T	0.9549	-0.00942254	0.000774648	4.17e-34	900817	0.0451	7.64716e-06	/	/	/
Pulse pressure	rs62076103	A	G	0.9344	-0.00727465	0.000626761	4.6e-31	951370	0.0656	6.4877e-06	/	/	/
Pulse pressure	rs7412	T	C	0.0817	-0.00660739	0.000570423	4.78e-31	944325	0.0817	6.55084e-06	/	/	/
Pulse pressure	rs1800795	T	C	0.5757	-0.0032007	0.000306338	1.53e-25	977561	0.4243	5.00484e-06	/	/	/
Pulse pressure	rs79409628	T	G	0.085	-0.00566197	0.000544014	2.44e-25	973762	0.085	4.98661e-06	/	/	/
Pulse pressure	rs2498323	A	G	0.0975	0.00531866	0.000517606	9.31e-25	966914	0.0975	4.97836e-06	/	/	/
Pulse pressure	rs10732433	T	C	0.4234	0.00316197	0.000308099	1.16e-24	966348	0.4234	4.8817e-06	/	/	/
Pulse pressure	rs6941056	C	G	0.5572	0.00310915	0.000306338	3.27e-24	964344	0.4428	4.77017e-06	/	/	/
Pulse pressure	rs12705090	T	C	0.1892	-0.00391373	0.000387324	4.46e-24	977482	0.1892	4.69945e-06	/	/	/
Pulse pressure	rs10988442	A	G	0.6186	0.00313908	0.00031338	1.29e-23	969457	0.3814	4.64972e-06	/	/	/
Pulse pressure	rs28633979	A	C	0.432	-0.00305106	0.000306338	1.73e-23	984186	0.432	4.56838e-06	/	/	/
Pulse pressure	rs2820443	T	C	0.7112	0.00329225	0.000332746	3.96e-23	982317	0.2888	4.45252e-06	/	/	/
Pulse pressure	rs9392172	C	G	0.5384	-0.00294014	0.000302817	2.95e-22	980350	0.4616	4.29672e-06	/	/	/
Pulse pressure	rs7009170	T	C	0.317	-0.00315141	0.000327465	5.81e-22	975572	0.317	4.3005e-06	/	/	/
Pulse pressure	rs1469760	T	C	0.5841	-0.00296831	0.000308099	6.95e-22	967569	0.4159	4.2808e-06	/	/	/
Pulse pressure	rs12195276	T	C	0.7233	-0.00326056	0.00034331	1.8e-21	954949	0.2767	4.25542e-06	/	/	/
Pulse pressure	rs2175337	A	C	0.6096	0.00296655	0.00031162	2.27e-21	960341	0.3904	4.18878e-06	/	/	/
Pulse pressure	rs2261608	A	T	0.3528	0.00298063	0.000315141	3.35e-21	991259	0.3528	4.05709e-06	/	/	/
Pulse pressure	rs11770630	T	C	0.535	0.00281514	0.000302817	1.57e-20	981367	0.465	3.94309e-06	/	/	/
Pulse pressure	rs704191	T	C	0.4604	0.00280458	0.000308099	7.33e-20	960391	0.4604	3.90816e-06	/	/	/
Pulse pressure	rs3915425	T	C	0.6792	0.00297535	0.000327465	8.7e-20	968553	0.3208	3.85779e-06	/	/	/
Pulse pressure	rs3098186	T	C	0.5159	-0.00280106	0.000308099	1.08e-19	955818	0.4841	3.91899e-06	/	/	/
Pulse pressure	rs11607056	T	C	0.3273	-0.00292254	0.000322183	1.14e-19	983079	0.3273	3.76112e-06	/	/	/
Pulse pressure	rs11087740	T	C	0.5095	-0.00274648	0.000304577	2.32e-19	966805	0.4905	3.77021e-06	/	/	/
Pulse pressure	rs560887	T	C	0.2971	-0.0029507	0.000330986	4.17e-19	977256	0.2971	3.63645e-06	/	/	/
Pulse pressure	rs10842991	T	C	0.1993	-0.00341021	0.000383803	5.65e-19	964628	0.1993	3.71167e-06	/	/	/
Pulse pressure	rs112005532	T	C	0.9627	-0.00804049	0.000910211	1.04e-18	805047	0.0373	4.64296e-06	/	/	/
Pulse pressure	rs10305838	T	C	0.8587	-0.00383627	0.00043662	1.58e-18	968716	0.1413	3.57134e-06	/	/	/
Pulse pressure	rs62278541	A	G	0.6509	0.00279754	0.000318662	1.65e-18	970932	0.3491	3.55668e-06	/	/	/
Pulse pressure	rs3176336	A	T	0.604	0.00273415	0.00031338	2.9e-18	953114	0.396	3.57609e-06	/	/	/
Pulse pressure	rs9904409	A	G	0.0987	0.00445951	0.000514085	4.15e-18	964534	0.0987	3.53826e-06	/	/	/
Pulse pressure	rs143167197	A	G	0.9273	-0.00530986	0.000616197	7.39e-18	885265	0.0727	3.80146e-06	/	/	/
Pulse pressure	rs11909120	A	T	0.8578	-0.00373239	0.000433099	7.61e-18	988781	0.1422	3.39853e-06	/	/	/
Pulse pressure	rs12118102	A	G	0.9473	0.0058257	0.000681338	1.28e-17	973949	0.0527	3.38864e-06	/	/	/
Pulse pressure	rs210381	A	G	0.5594	-0.00264261	0.000309859	1.39e-17	959301	0.4406	3.4424e-06	/	/	/
Pulse pressure	rs72914576	C	G	0.8098	-0.00329049	0.000387324	2.04e-17	971102	0.1902	3.33534e-06	/	/	/
Pulse pressure	rs4835266	T	C	0.5222	0.00267077	0.000315141	2.27e-17	912500	0.4778	3.55949e-06	/	/	/
Pulse pressure	rs12807220	A	G	0.3571	-0.00270599	0.000320423	2.72e-17	955148	0.3571	3.36213e-06	/	/	/
Pulse pressure	rs7630745	T	C	0.6597	0.00267782	0.000318662	4.52e-17	978916	0.3403	3.21959e-06	/	/	/
Pulse pressure	rs1229984	T	C	0.0389	-0.00881514	0.00105282	5.49e-17	687283	0.0389	5.81041e-06	/	/	/
Pulse pressure	rs4674114	A	G	0.1999	-0.0031831	0.000380282	6.28e-17	970635	0.1999	3.24106e-06	/	/	/
Pulse pressure	rs6985531	T	C	0.8425	0.00352289	0.000420775	6.49e-17	952315	0.1575	3.29365e-06	/	/	/
Pulse pressure	rs13290326	T	C	0.5025	-0.00254049	0.000304577	8.64e-17	966681	0.4975	3.22697e-06	/	/	/
Pulse pressure	rs2289261	C	G	0.6509	-0.00267254	0.000323944	1.32e-16	957167	0.3491	3.24594e-06	/	/	/
Pulse pressure	rs1350100	A	G	0.4429	0.00255634	0.000309859	1.54e-16	951333	0.4429	3.22482e-06	/	/	/
Pulse pressure	rs56228409	A	C	0.8456	-0.00356866	0.000434859	2.39e-16	920548	0.1544	3.32547e-06	/	/	/
Pulse pressure	rs56844452	T	C	0.0707	-0.00490845	0.000600352	2.92e-16	965672	0.0707	3.16588e-06	/	/	/
Pulse pressure	rs11010905	A	T	0.4889	0.00249472	0.000306338	4.25e-16	955884	0.4889	3.11028e-06	/	/	/
Pulse pressure	rs1004558	T	C	0.1781	0.00325528	0.000401408	4.97e-16	957207	0.1781	3.10234e-06	/	/	/
Pulse pressure	rs6141767	C	G	0.162	0.00339965	0.000419014	5.33e-16	957390	0.162	3.13803e-06	/	/	/
Pulse pressure	rs72659998	T	C	0.1539	-0.00341725	0.000424296	8.57e-16	956754	0.1539	3.0412e-06	/	/	/
Pulse pressure	rs1997571	A	G	0.591	-0.00245599	0.000308099	1.48e-15	980238	0.409	2.91603e-06	/	/	/
Pulse pressure	rs34783010	T	G	0.2026	0.00302465	0.000380282	1.92e-15	971709	0.2026	2.95594e-06	/	/	/
Pulse pressure	rs3742182	T	C	0.81	-0.00302817	0.000385563	4.12e-15	987452	0.19	2.82247e-06	/	/	/
Pulse pressure	rs11248862	A	G	0.1237	0.00367606	0.00047007	5.44e-15	950771	0.1237	2.92966e-06	/	/	/
Pulse pressure	rs4678915	A	G	0.4328	-0.00244014	0.00031162	5.71e-15	937811	0.4328	2.92337e-06	/	/	/
Pulse pressure	rs138285687	T	C	0.0423	-0.00603521	0.000776408	7.67e-15	944246	0.0423	2.95111e-06	/	/	/
Pulse pressure	rs267517	A	G	0.5891	-0.00242254	0.00031162	8.38e-15	950614	0.4109	2.84116e-06	/	/	/
Pulse pressure	rs10887914	T	C	0.4644	0.00233627	0.000302817	1.21e-14	979329	0.4644	2.71524e-06	/	/	/
Pulse pressure	rs9885577	T	C	0.3724	0.00248944	0.000323944	1.55e-14	920487	0.3724	2.89684e-06	/	/	/
Pulse pressure	rs7250835	T	C	0.1662	0.00332394	0.000433099	1.67e-14	877047	0.1662	3.06218e-06	/	/	/
Pulse pressure	rs12325702	A	T	0.4439	0.00241901	0.000315141	1.69e-14	928150	0.4439	2.88898e-06	/	/	/
Pulse pressure	rs1800470	A	G	0.618	-0.00240317	0.00031338	2.06e-14	968667	0.382	2.72678e-06	/	/	/
Pulse pressure	rs6731373	A	G	0.3447	0.00252465	0.000330986	2.14e-14	920759	0.3447	2.87947e-06	/	/	/
Pulse pressure	rs9976596	T	C	0.8435	0.00328873	0.000431338	2.31e-14	929478	0.1565	2.85553e-06	/	/	/
Pulse pressure	rs6823199	T	C	0.7444	0.00268662	0.000353873	3.66e-14	948802	0.2556	2.74669e-06	/	/	/
Pulse pressure	rs4948524	A	C	0.534	0.00229225	0.000302817	3.66e-14	982163	0.466	2.61506e-06	/	/	/
Pulse pressure	rs20354	T	G	0.1331	0.00335739	0.000445423	4.69e-14	979377	0.1331	2.60125e-06	/	/	/
Pulse pressure	rs6801957	T	C	0.4084	0.00231514	0.000308099	4.99e-14	982999	0.4084	2.58999e-06	/	/	/
Pulse pressure	rs72761109	T	C	0.2987	0.00251937	0.000334507	5.19e-14	962086	0.2987	2.6592e-06	/	/	/
Pulse pressure	rs1630736	T	C	0.464	-0.00232218	0.000309859	6.71e-14	940262	0.464	2.68229e-06	/	/	/
Pulse pressure	rs512083	T	C	0.5329	-0.00227641	0.000304577	7.44e-14	969042	0.4671	2.5798e-06	/	/	/
Pulse pressure	rs7977311	T	C	0.1168	-0.0035669	0.000478873	8.56e-14	964754	0.1168	2.62491e-06	/	/	/
Pulse pressure	rs28470843	T	C	0.596	0.00232923	0.00031338	9.83e-14	963516	0.404	2.61265e-06	/	/	/
Pulse pressure	rs4896104	T	C	0.5605	-0.0023169	0.00031162	9.95e-14	944507	0.4395	2.64472e-06	/	/	/
Pulse pressure	rs2102397	C	G	0.494	0.00229049	0.000308099	1.08e-13	950214	0.494	2.6228e-06	/	/	/
Pulse pressure	rs9860290	A	G	0.2064	-0.0027993	0.000376761	1.11e-13	964723	0.2064	2.56708e-06	/	/	/
Pulse pressure	rs37060	A	G	0.2499	0.00258979	0.000348592	1.13e-13	989972	0.2499	2.51446e-06	/	/	/
Pulse pressure	rs1486236	A	C	0.3716	-0.00240317	0.000323944	1.14e-13	919854	0.3716	2.69718e-06	/	/	/
Pulse pressure	rs61735998	T	G	0.0239	0.00761268	0.00102641	1.17e-13	939399	0.0239	2.70394e-06	/	/	/
Pulse pressure	rs11991469	C	G	0.5402	-0.00225528	0.000304577	1.28e-13	978343	0.4598	2.52671e-06	/	/	/
Pulse pressure	rs55962736	T	G	0.5058	-0.00224472	0.000304577	1.54e-13	979342	0.4942	2.51904e-06	/	/	/
Pulse pressure	rs1047922	T	C	0.85	-0.00320951	0.000434859	1.73e-13	938851	0.15	2.62674e-06	/	/	/
Pulse pressure	rs4664080	A	G	0.3944	-0.00229577	0.00031162	1.94e-13	963032	0.3944	2.51774e-06	/	/	/
Pulse pressure	rs11585169	A	T	0.5711	0.00227641	0.000309859	2.04e-13	952517	0.4289	2.53863e-06	/	/	/
Pulse pressure	rs28611491	T	C	0.089	0.00415669	0.000566901	2.2e-13	897198	0.089	2.80178e-06	/	/	/
Pulse pressure	rs10913934	T	G	0.5917	0.00229225	0.00031338	2.31e-13	951665	0.4083	2.53885e-06	/	/	/
Pulse pressure	rs28499085	A	G	0.7276	0.00251761	0.00034507	2.74e-13	959434	0.2724	2.51249e-06	/	/	/
Pulse pressure	rs631441	T	G	0.6948	-0.00239965	0.000329225	2.87e-13	980279	0.3052	2.44213e-06	/	/	/
Pulse pressure	rs12668436	T	C	0.7526	-0.00256514	0.000352113	3.23e-13	975049	0.2474	2.45028e-06	/	/	/
Pulse pressure	rs151054210	A	G	0.1801	0.00286092	0.000394366	3.81e-13	978156	0.1801	2.41721e-06	/	/	/
Pulse pressure	rs8013933	T	C	0.695	0.00241021	0.000332746	4.08e-13	963099	0.305	2.46278e-06	/	/	/
Pulse pressure	rs72795925	T	C	0.2204	0.00264261	0.000366197	4.78e-13	977771	0.2204	2.39982e-06	/	/	/
Pulse pressure	rs10830963	C	G	0.7214	-0.00248415	0.00034507	5.53e-13	951260	0.2786	2.48053e-06	/	/	/
Pulse pressure	rs12052878	A	G	0.3181	-0.00233627	0.000325704	6.55e-13	975773	0.3181	2.36788e-06	/	/	/
Pulse pressure	rs8111708	A	G	0.6519	0.00228521	0.000318662	7.15e-13	981431	0.3481	2.37011e-06	/	/	/
Pulse pressure	rs150266910	T	C	0.1762	0.00285211	0.000397887	7.26e-13	974305	0.1762	2.36152e-06	/	/	/
Pulse pressure	rs11222386	C	G	0.1972	0.00274296	0.000382042	7.69e-13	970398	0.1972	2.38222e-06	/	/	/
Pulse pressure	rs60255247	A	C	0.8889	0.00353169	0.000492958	8.26e-13	936493	0.1111	2.46355e-06	/	/	/
Pulse pressure	rs832890	T	C	0.4624	0.0021831	0.000304577	8.4e-13	977240	0.4624	2.36948e-06	/	/	/
Pulse pressure	rs117233107	A	G	0.0161	-0.00978697	0.00136972	8.81e-13	782064	0.0161	3.03461e-06	/	/	/
Pulse pressure	rs10859568	A	T	0.4418	0.00219718	0.000308099	9.04e-13	968516	0.4418	2.3811e-06	/	/	/
Pulse pressure	rs6747874	A	G	0.2298	0.0026338	0.000369718	9.96e-13	936146	0.2298	2.45556e-06	/	/	/
Pulse pressure	rs36006409	T	G	0.7958	-0.0027412	0.000385563	1.07e-12	937487	0.2042	2.44214e-06	/	/	/
Pulse pressure	rs2656523	C	G	0.7737	0.0026743	0.000376761	1.25e-12	923133	0.2263	2.50441e-06	/	/	/
Pulse pressure	rs11627326	C	G	0.2828	0.00240845	0.000339789	1.35e-12	971481	0.2828	2.35302e-06	/	/	/
Pulse pressure	rs11191156	A	G	0.6484	-0.00226232	0.000318662	1.39e-12	966422	0.3516	2.33363e-06	/	/	/
Pulse pressure	rs9486916	T	C	0.2005	0.00276232	0.000390845	1.65e-12	912447	0.2005	2.44631e-06	/	/	/
Pulse pressure	rs10779936	A	G	0.7146	-0.00238028	0.000338028	1.98e-12	962372	0.2854	2.31102e-06	/	/	/
Pulse pressure	rs2205260	A	C	0.168	0.00286444	0.000408451	2.12e-12	972377	0.168	2.29372e-06	/	/	/
Pulse pressure	rs4922591	T	C	0.3882	-0.00224296	0.000318662	2.19e-12	932234	0.3882	2.38967e-06	/	/	/
Pulse pressure	rs78799967	T	C	0.0251	-0.0076162	0.00108627	2.33e-12	819747	0.0251	2.83883e-06	/	/	/
Pulse pressure	rs10982910	T	G	0.9049	-0.00365845	0.000524648	2.96e-12	963133	0.0951	2.30359e-06	/	/	/
Pulse pressure	rs71543920	T	G	0.9402	-0.00452817	0.000653169	4.31e-12	946850	0.0598	2.30567e-06	/	/	/
Pulse pressure	rs3796822	A	T	0.6971	0.00227641	0.000330986	5.58e-12	969909	0.3029	2.18839e-06	/	/	/
Pulse pressure	rs10245696	A	C	0.3967	0.00213732	0.000309859	5.73e-12	975415	0.3967	2.18658e-06	/	/	/
Pulse pressure	rs7099368	T	C	0.5895	0.00214085	0.00031162	6e-12	960919	0.4105	2.21818e-06	/	/	/
Pulse pressure	rs11632112	C	G	0.2441	-0.00244542	0.000355634	6.32e-12	970864	0.2441	2.20684e-06	/	/	/
Pulse pressure	rs6806529	A	C	0.4288	0.00214261	0.00031162	6.71e-12	939711	0.4288	2.24883e-06	/	/	/
Pulse pressure	rs7861040	C	G	0.3661	-0.00220599	0.000322183	6.81e-12	946073	0.3661	2.25869e-06	/	/	/
Pulse pressure	rs3760994	A	G	0.4883	-0.00216725	0.000316901	7.7e-12	913554	0.4883	2.34721e-06	/	/	/
Pulse pressure	rs35504735	A	G	0.5589	0.00207394	0.000302817	8.36e-12	990083	0.4411	2.12078e-06	/	/	/
Pulse pressure	rs60148403	A	T	0.1938	-0.00264437	0.000387324	8.87e-12	956873	0.1938	2.18509e-06	/	/	/
Pulse pressure	rs141979279	T	C	0.9499	0.00475704	0.000702465	1.28e-11	965387	0.0501	2.15387e-06	/	/	/
Pulse pressure	rs4894535	T	C	0.1593	0.0028257	0.000417254	1.36e-11	958027	0.1593	2.13865e-06	/	/	/
Pulse pressure	rs6141479	C	G	0.1995	0.0026831	0.000397887	1.59e-11	905566	0.1995	2.29936e-06	/	/	/
Pulse pressure	rs17516329	A	T	0.6849	0.00220775	0.000327465	1.71e-11	961909	0.3151	2.1038e-06	/	/	/
Pulse pressure	rs555754	A	G	0.477	-0.00202993	0.000302817	1.91e-11	983740	0.477	2.05595e-06	/	/	/
Pulse pressure	rs737721	C	G	0.9446	-0.00454049	0.000676056	1.92e-11	980956	0.0554	2.15771e-06	/	/	/
Pulse pressure	rs11701512	A	G	0.1825	0.00265845	0.000396127	2.01e-11	969238	0.1825	2.10881e-06	/	/	/
Pulse pressure	rs73080726	T	C	0.101	-0.00336972	0.000503521	2.06e-11	983253	0.101	2.06205e-06	/	/	/
Pulse pressure	rs17287293	A	G	0.8512	-0.00283803	0.000424296	2.09e-11	993477	0.1488	2.04032e-06	/	/	/
Pulse pressure	rs12216497	T	C	0.5612	0.00205634	0.000306338	2.14e-11	967517	0.4388	2.08259e-06	/	/	/
Pulse pressure	rs6867399	A	C	0.2604	0.00246303	0.000367958	2.35e-11	867135	0.2604	2.33672e-06	/	/	/
Pulse pressure	rs729639	T	C	0.348	-0.00213732	0.000320423	2.73e-11	960637	0.348	2.07299e-06	/	/	/
Pulse pressure	rs4304924	A	G	0.568	-0.00204225	0.000306338	2.74e-11	979288	0.432	2.04683e-06	/	/	/
Pulse pressure	rs10823136	T	C	0.9196	-0.00396127	0.00059507	2.87e-11	900753	0.0804	2.32035e-06	/	/	/
Pulse pressure	rs4811601	T	C	0.4603	0.0020493	0.000309859	3.37e-11	955817	0.4603	2.08657e-06	/	/	/
Pulse pressure	rs4785955	T	G	0.2174	0.00250528	0.000378521	3.55e-11	935152	0.2174	2.13571e-06	/	/	/
Pulse pressure	rs4977492	T	C	0.6616	-0.00212852	0.000322183	3.6e-11	979070	0.3384	2.02867e-06	/	/	/
Pulse pressure	rs963920	T	G	0.678	-0.00216021	0.000325704	3.6e-11	970494	0.322	2.03755e-06	/	/	/
Pulse pressure	rs5753103	A	G	0.4538	0.00202289	0.000306338	3.6e-11	975538	0.4538	2.02857e-06	/	/	/
Pulse pressure	rs73727605	A	G	0.0649	0.00423944	0.000640845	3.61e-11	925533	0.0649	2.18147e-06	/	/	/
Pulse pressure	rs1250129	A	G	0.1143	-0.00317606	0.000480634	3.66e-11	968225	0.1143	2.04239e-06	/	/	/
Pulse pressure	rs4729021	A	C	0.4809	-0.00199648	0.000302817	4.03e-11	978574	0.4809	1.99006e-06	/	/	/
Pulse pressure	rs13279822	C	G	0.1985	0.00263732	0.000399648	4.07e-11	896070	0.1985	2.2132e-06	/	/	/
Pulse pressure	rs7710854	A	G	0.8824	0.00317958	0.000482394	4.26e-11	938840	0.1176	2.09817e-06	/	/	/
Pulse pressure	rs1334576	A	G	0.4179	-0.00202289	0.000306338	4.43e-11	978368	0.4179	1.99087e-06	/	/	/
Pulse pressure	rs3191402	A	G	0.4016	-0.00209683	0.000318662	5.16e-11	929695	0.4016	2.11321e-06	/	/	/
Pulse pressure	rs115172170	T	C	0.9429	-0.00432923	0.000660211	5.39e-11	967308	0.0571	2.01814e-06	/	/	/
Pulse pressure	rs5750482	T	C	0.3817	0.00205282	0.00031338	5.4e-11	979174	0.3817	1.98908e-06	/	/	/
Pulse pressure	rs4553000	T	C	0.5131	-0.00197183	0.000302817	6.73e-11	988123	0.4869	1.94272e-06	/	/	/
Pulse pressure	rs157678	A	T	0.6754	-0.00218838	0.000336268	7.23e-11	912261	0.3246	2.09983e-06	/	/	/
Pulse pressure	rs13122790	A	G	0.732	0.0022588	0.000346831	7.29e-11	956551	0.268	2.00185e-06	/	/	/
Pulse pressure	rs3135967	A	G	0.5243	0.00198592	0.000304577	7.56e-11	976538	0.4757	1.96727e-06	/	/	/
Pulse pressure	rs6772704	A	C	0.6846	-0.00217606	0.000336268	9.33e-11	926981	0.3154	2.04488e-06	/	/	/
Pulse pressure	rs11615689	T	C	0.8207	-0.00259859	0.000401408	9.48e-11	961845	0.1793	1.98733e-06	/	/	/
Pulse pressure	rs11901929	A	G	0.3499	0.00208451	0.000322183	1.01e-10	953218	0.3499	1.97679e-06	/	/	/
Pulse pressure	rs11789875	A	G	0.1511	0.00275176	0.000426056	1.15e-10	969034	0.1511	1.94255e-06	/	/	/
Pulse pressure	rs4904503	T	C	0.294	0.00216549	0.000336268	1.19e-10	966454	0.294	1.94668e-06	/	/	/
Pulse pressure	rs10838212	A	G	0.0866	-0.00350528	0.000544014	1.2e-10	963488	0.0866	1.94381e-06	/	/	/
Pulse pressure	rs7869756	A	G	0.8088	-0.00254577	0.000396127	1.38e-10	935400	0.1912	2.00447e-06	/	/	/
Pulse pressure	rs12172847	A	G	0.3245	-0.00208451	0.000325704	1.49e-10	973876	0.3245	1.90492e-06	/	/	/
Pulse pressure	rs11888604	T	C	0.2667	0.00222535	0.000346831	1.51e-10	951822	0.2667	1.93701e-06	/	/	/
Pulse pressure	rs134041	T	C	0.4343	-0.00197535	0.000309859	1.71e-10	966223	0.4343	1.91732e-06	/	/	/
Pulse pressure	rs11139596	T	G	0.7767	-0.00237148	0.000373239	1.96e-10	937207	0.2233	1.95079e-06	/	/	/
Pulse pressure	rs6007594	A	G	0.2633	0.00218662	0.00034331	2.08e-10	975693	0.2633	1.85489e-06	/	/	/
Pulse pressure	rs1091811	A	G	0.1671	-0.00260211	0.000410211	2.24e-10	960766	0.1671	1.88474e-06	/	/	/
Pulse pressure	rs4443403	T	C	0.9008	-0.00322535	0.000510563	2.74e-10	964696	0.0992	1.85919e-06	/	/	/
Pulse pressure	rs729448	A	G	0.5449	-0.00194014	0.000308099	2.84e-10	959781	0.4551	1.8669e-06	/	/	/
Pulse pressure	rs150194832	C	G	0.0937	-0.00328521	0.000522887	3.16e-10	980986	0.0937	1.83302e-06	/	/	/
Pulse pressure	rs1529744	T	C	0.3151	-0.0020581	0.000327465	3.25e-10	976747	0.3151	1.82826e-06	/	/	/
Pulse pressure	rs385437	A	G	0.8573	0.00273239	0.000434859	3.35e-10	973886	0.1427	1.82673e-06	/	/	/
Pulse pressure	rs114275780	A	T	0.0588	0.00434331	0.000691901	3.42e-10	862614	0.0588	2.088e-06	/	/	/
Pulse pressure	rs62235149	A	G	0.3744	0.00197887	0.000315141	3.49e-10	974693	0.3744	1.83442e-06	/	/	/
Pulse pressure	rs1432457	A	G	0.7158	-0.00211092	0.000336268	3.59e-10	975541	0.2842	1.81296e-06	/	/	/
Pulse pressure	rs77692990	T	C	0.0806	-0.00354577	0.000565141	3.69e-10	962496	0.0806	1.86334e-06	/	/	/
Pulse pressure	rs6730325	A	G	0.6088	-0.00194366	0.000309859	3.89e-10	973865	0.3912	1.79947e-06	/	/	/
Pulse pressure	rs4652875	C	G	0.4222	0.0019331	0.00031162	5.04e-10	953020	0.4222	1.8232e-06	/	/	/
Pulse pressure	rs7845722	A	G	0.5979	-0.00191901	0.000308099	5.04e-10	980681	0.4021	1.77072e-06	/	/	/
Pulse pressure	rs3175	A	G	0.6494	0.00203697	0.000329225	5.65e-10	917623	0.3506	1.8894e-06	/	/	/
Pulse pressure	rs6925750	T	C	0.8841	0.00291725	0.000473592	7.27e-10	977771	0.1159	1.74407e-06	/	/	/
Pulse pressure	rs925484	C	G	0.6023	-0.00190141	0.000308099	7.59e-10	973834	0.3977	1.73201e-06	/	/	/
Pulse pressure	rs1856047	A	G	0.549	-0.00191901	0.00031338	8.76e-10	928649	0.451	1.82362e-06	/	/	/
Pulse pressure	rs66774912	A	G	0.1363	-0.00272535	0.000445423	8.88e-10	957976	0.1363	1.74878e-06	/	/	/
Pulse pressure	rs2277788	C	G	0.1044	0.00302993	0.000496479	9.87e-10	988905	0.1044	1.71676e-06	/	/	/
Pulse pressure	rs4441458	T	C	0.2844	-0.00205458	0.000336268	9.92e-10	971565	0.2844	1.7182e-06	/	/	/
Pulse pressure	rs2143635	T	C	0.899	-0.00318134	0.000521127	1.02e-09	921190	0.101	1.83794e-06	/	/	/
Pulse pressure	rs12034319	A	G	0.2191	0.00225	0.000369718	1.18e-09	958566	0.2191	1.73234e-06	/	/	/
Pulse pressure	rs11626434	C	G	0.3633	-0.00194894	0.000320423	1.3e-09	952777	0.3633	1.75723e-06	/	/	/
Pulse pressure	rs286809	A	G	0.1707	-0.00244894	0.00040493	1.38e-09	967451	0.1707	1.69798e-06	/	/	/
Pulse pressure	rs4342401	A	T	0.5392	0.00183275	0.000306338	2.02e-09	969063	0.4608	1.66916e-06	/	/	/
Pulse pressure	rs10998362	T	C	0.3132	0.00203169	0.000338028	2.02e-09	915096	0.3132	1.77581e-06	/	/	/
Pulse pressure	rs35796750	T	C	0.5495	-0.00183979	0.000306338	2.08e-09	970793	0.4505	1.67582e-06	/	/	/
Pulse pressure	rs7144602	T	G	0.6451	-0.00192606	0.000323944	2.62e-09	951602	0.3549	1.69864e-06	/	/	/
Pulse pressure	rs2400509	A	G	0.2587	-0.00205282	0.000346831	3.29e-09	973371	0.2587	1.6163e-06	/	/	/
Pulse pressure	rs72799236	C	G	0.9283	-0.00349472	0.00059331	4.01e-09	960964	0.0717	1.62578e-06	/	/	/
Pulse pressure	rs11642631	T	C	0.5592	-0.00179577	0.000306338	4.26e-09	975315	0.4408	1.5898e-06	/	/	/
Pulse pressure	rs35613341	C	G	0.6761	0.0019507	0.000334507	5.74e-09	921300	0.3239	1.66661e-06	/	/	/
Pulse pressure	rs113687734	A	G	0.1718	0.00237852	0.000408451	5.9e-09	947073	0.1718	1.60991e-06	/	/	/
Pulse pressure	rs677910	A	G	0.853	0.00251937	0.000433099	6.22e-09	957723	0.147	1.59177e-06	/	/	/
Pulse pressure	rs7047650	C	G	0.5448	-0.00183099	0.000315141	6.36e-09	919823	0.4552	1.6628e-06	/	/	/
Pulse pressure	rs66990951	T	C	0.3172	0.00189261	0.000325704	6.62e-09	968728	0.3172	1.55159e-06	/	/	/
Pulse pressure	rs4287430	A	T	0.4331	-0.00178873	0.000308099	6.92e-09	968887	0.4331	1.57114e-06	/	/	/
Pulse pressure	rs11013036	T	G	0.2829	-0.00197535	0.000341549	7.77e-09	951730	0.2829	1.58319e-06	/	/	/
Pulse pressure	rs11625042	T	C	0.3381	-0.00184683	0.000322183	9.44e-09	980997	0.3381	1.52659e-06	/	/	/
Pulse pressure	rs11052722	A	G	0.5251	0.00175	0.000306338	1.03e-08	966342	0.4749	1.52739e-06	/	/	/
Pulse pressure	rs11760407	T	C	0.2481	0.00201761	0.000352113	1.04e-08	972691	0.2481	1.51876e-06	/	/	/
Pulse pressure	rs7707563	T	C	0.2457	0.00201408	0.000353873	1.2e-08	965951	0.2457	1.50361e-06	/	/	/
Pulse pressure	rs11730129	T	C	0.2194	-0.00208979	0.000367958	1.3e-08	972813	0.2194	1.49589e-06	/	/	/
Pulse pressure	rs7156476	T	C	0.5319	0.00180106	0.000316901	1.36e-08	913388	0.4681	1.6153e-06	/	/	/
Pulse pressure	rs10267979	A	T	0.3275	-0.00183627	0.000323944	1.46e-08	968830	0.3275	1.48527e-06	/	/	/
Pulse pressure	rs2631669	T	C	0.4717	0.00171479	0.000304577	1.67e-08	970248	0.4717	1.46554e-06	/	/	/
Pulse pressure	rs9833313	A	T	0.241	-0.00203169	0.000360915	1.8e-08	952315	0.241	1.51009e-06	/	/	/
Pulse pressure	rs10870056	A	C	0.1756	-0.00225352	0.000401408	1.92e-08	973570	0.1756	1.47033e-06	/	/	/
Pulse pressure	rs12739010	C	G	0.488	-0.00175176	0.00031338	2.11e-08	921081	0.488	1.53345e-06	/	/	/
Pulse pressure	rs4582532	A	G	0.5067	-0.0017007	0.000304577	2.16e-08	976792	0.4933	1.44594e-06	/	/	/
Pulse pressure	rs4053778	A	G	0.6032	0.00176232	0.000315141	2.25e-08	948079	0.3968	1.48674e-06	/	/	/
Pulse pressure	rs17042848	A	T	0.1858	0.00219894	0.000394366	2.36e-08	956221	0.1858	1.46297e-06	/	/	/
Pulse pressure	rs111869679	A	C	0.0185	-0.00706338	0.00127289	2.86e-08	821107	0.0185	1.81183e-06	/	/	/
Pulse pressure	rs116643984	A	C	0.1633	-0.00233979	0.000422535	2.96e-08	934924	0.1633	1.49603e-06	/	/	/
Pulse pressure	rs4699165	A	G	0.3514	0.00176408	0.000318662	3.28e-08	967219	0.3514	1.41856e-06	/	/	/
Pulse pressure	rs10090869	T	C	0.1768	-0.0025493	0.000461268	3.41e-08	756547	0.1768	1.89173e-06	/	/	/
Pulse pressure	rs2953930	T	C	0.1303	0.0025088	0.000454225	3.43e-08	965497	0.1303	1.42652e-06	/	/	/
Pulse pressure	rs7430272	T	C	0.3191	-0.00179754	0.000325704	3.71e-08	967077	0.3191	1.40409e-06	/	/	/
Pulse pressure	rs9457740	C	G	0.9828	-0.00698063	0.00126937	3.88e-08	865659	0.0172	1.64745e-06	/	/	/
Pulse pressure	rs10868825	A	T	0.3398	0.00176761	0.000323944	4.84e-08	959358	0.3398	1.40184e-06	/	/	/
Pulse pressure	rs17119370	A	T	0.6887	0.00179754	0.000329225	4.99e-08	970614	0.3113	1.38546e-06	0.0478376	230	211.97
Hypertension	rs10061288	A	G	0.484799	0.00692384	0.000910121	2.8e-14	461880	0.484799	2.39476e-05	/	/	/
Hypertension	rs1009358	T	C	0.623835	0.00553593	0.000936087	3.3e-09	461880	0.376165	1.43833e-05	/	/	/
Hypertension	rs10107066	G	C	0.753229	-0.0060136	0.00105572	1.2e-08	461880	0.246771	1.34437e-05	/	/	/
Hypertension	rs10211901	G	A	0.443291	-0.00625101	0.000917731	9.7e-12	461880	0.443291	1.92862e-05	/	/	/
Hypertension	rs10244142	C	T	0.68624	-0.00564817	0.000988766	1.1e-08	461880	0.31376	1.37379e-05	/	/	/
Hypertension	rs10409243	C	T	0.398314	0.00548238	0.000941485	5.8e-09	461880	0.398314	1.44067e-05	/	/	/
Hypertension	rs10431974	A	G	0.406288	-0.00532767	0.000927603	9.3e-09	461880	0.406288	1.36935e-05	/	/	/
Hypertension	rs10477399	G	A	0.814427	0.00742075	0.00117695	2.9e-10	461880	0.185573	1.66453e-05	/	/	/
Hypertension	rs10500326	G	T	0.763592	0.0081246	0.00107193	3.5e-14	461880	0.236408	2.38318e-05	/	/	/
Hypertension	rs10740995	G	A	0.56794	-0.00826173	0.000919476	2.6e-19	461880	0.43206	3.3498e-05	/	/	/
Hypertension	rs10786152	A	G	0.54878	-0.00666821	0.000913855	2.9e-13	461880	0.45122	2.20209e-05	/	/	/
Hypertension	rs10816914	G	A	0.700773	0.00607258	0.000995014	1e-09	461880	0.299227	1.54652e-05	/	/	/
Hypertension	rs10832586	A	C	0.796787	-0.0109609	0.00113114	3.3e-22	461880	0.203213	3.8906e-05	/	/	/
Hypertension	rs10889958	A	T	0.389716	-0.00512883	0.000934793	4.1e-08	461880	0.389716	1.25126e-05	/	/	/
Hypertension	rs10900127	C	A	0.495136	0.00552503	0.000927918	2.6e-09	461880	0.495136	1.52615e-05	/	/	/
Hypertension	rs10931284	C	T	0.363657	-0.00522001	0.000945315	3.4e-08	461880	0.363657	1.26112e-05	/	/	/
Hypertension	rs11037564	C	T	0.496531	-0.00613002	0.00090963	1.6e-11	461880	0.496531	1.87877e-05	/	/	/
Hypertension	rs1106090	G	A	0.369161	0.00526545	0.000945892	2.6e-08	461880	0.369161	1.29132e-05	/	/	/
Hypertension	rs11072508	C	T	0.330436	0.0113012	0.000970532	2.5e-31	461880	0.330436	5.65143e-05	/	/	/
Hypertension	rs11130381	C	T	0.462016	-0.00653466	0.000914074	8.7e-13	461880	0.462016	2.12277e-05	/	/	/
Hypertension	rs1114348	G	A	0.516481	-0.00586007	0.000908579	1.1e-10	461880	0.483519	1.71516e-05	/	/	/
Hypertension	rs11153070	C	G	0.830397	-0.00671458	0.00121767	3.5e-08	461880	0.169603	1.26995e-05	/	/	/
Hypertension	rs11168459	A	G	0.786109	-0.00654377	0.00110744	3.4e-09	461880	0.213891	1.44e-05	/	/	/
Hypertension	rs11190709	G	A	0.111132	-0.0085242	0.00145296	4.4e-09	461880	0.111132	1.43553e-05	/	/	/
Hypertension	rs11199851	A	C	0.795212	-0.00672666	0.00113141	2.8e-09	461880	0.204788	1.47372e-05	/	/	/
Hypertension	rs11214003	C	A	0.726898	-0.00726816	0.0010253	1.4e-12	461880	0.273102	2.09738e-05	/	/	/
Hypertension	rs11229555	G	T	0.760168	0.00594753	0.00106686	2.5e-08	461880	0.239832	1.28979e-05	/	/	/
Hypertension	rs11249244	G	A	0.375229	-0.00731196	0.000947682	1.2e-14	461880	0.375229	2.50677e-05	/	/	/
Hypertension	rs11264763	C	T	0.708696	0.0060708	0.00100297	1.4e-09	461880	0.291304	1.5217e-05	/	/	/
Hypertension	rs113086489	C	T	0.454135	-0.00627097	0.000919601	9.2e-12	461880	0.454135	1.94971e-05	/	/	/
Hypertension	rs11556924	C	T	0.611557	0.00688499	0.000933026	1.6e-13	461880	0.388443	2.25217e-05	/	/	/
Hypertension	rs11692391	T	C	0.784843	0.0069322	0.00110487	3.5e-10	461880	0.215157	1.62297e-05	/	/	/
Hypertension	rs11692449	T	C	0.633141	0.00683289	0.000941831	4e-13	461880	0.366859	2.16889e-05	/	/	/
Hypertension	rs11723467	T	C	0.303611	0.00666009	0.00099175	1.9e-11	461880	0.303611	1.87568e-05	/	/	/
Hypertension	rs11724647	T	A	0.816273	0.00920188	0.0011751	4.8e-15	461880	0.183727	2.53975e-05	/	/	/
Hypertension	rs11847049	C	G	0.785851	-0.00633575	0.00110975	1.1e-08	461880	0.214149	1.35108e-05	/	/	/
Hypertension	rs11880337	C	T	0.140055	0.0100855	0.00130995	1.4e-14	461880	0.140055	2.45016e-05	/	/	/
Hypertension	rs12035750	T	C	0.617093	-0.00649695	0.000936331	4e-12	461880	0.382907	1.99477e-05	/	/	/
Hypertension	rs12258967	C	G	0.700686	0.0112417	0.000994291	1.2e-29	461880	0.299314	5.30084e-05	/	/	/
Hypertension	rs12481075	T	C	0.721236	0.00626049	0.00102322	9.5e-10	461880	0.278764	1.57602e-05	/	/	/
Hypertension	rs12535894	C	G	0.898685	-0.0110515	0.00150793	2.3e-13	461880	0.101315	2.2241e-05	/	/	/
Hypertension	rs12567136	C	T	0.837559	0.0162885	0.00123241	7e-40	461880	0.162441	7.21944e-05	/	/	/
Hypertension	rs12627514	C	G	0.716228	-0.00697336	0.00101195	5.5e-12	461880	0.283772	1.97667e-05	/	/	/
Hypertension	rs12705982	C	T	0.529581	-0.00524977	0.00091459	9.5e-09	461880	0.470419	1.37318e-05	/	/	/
Hypertension	rs12714414	T	C	0.847525	0.00738406	0.0013125	1.8e-08	461880	0.152475	1.4092e-05	/	/	/
Hypertension	rs12731208	T	G	0.646499	-0.00580296	0.000952166	1.1e-09	461880	0.353501	1.53917e-05	/	/	/
Hypertension	rs1274652	C	G	0.8558	0.00757579	0.00129522	4.9e-09	461880	0.1442	1.41652e-05	/	/	/
Hypertension	rs1275988	C	T	0.384774	0.0142017	0.000935508	4.7e-52	461880	0.384774	9.54885e-05	/	/	/
Hypertension	rs12906962	T	C	0.679638	-0.00693979	0.000981681	1.6e-12	461880	0.320362	2.09721e-05	/	/	/
Hypertension	rs12976792	A	G	0.764557	0.00638888	0.00107593	2.9e-09	461880	0.235443	1.46952e-05	/	/	/
Hypertension	rs13032076	C	T	0.819402	-0.00663491	0.00118144	2e-08	461880	0.180598	1.3029e-05	/	/	/
Hypertension	rs13072556	C	A	0.733835	0.00581341	0.00103673	2.1e-08	461880	0.266165	1.3202e-05	/	/	/
Hypertension	rs13107325	C	T	0.925092	0.0140872	0.00172845	3.6e-16	461880	0.074908	2.75038e-05	/	/	/
Hypertension	rs13154725	G	A	0.578406	-0.00505002	0.000920102	4.1e-08	461880	0.421594	1.24378e-05	/	/	/
Hypertension	rs13179413	C	T	0.715161	-0.00650816	0.00102452	2.1e-10	461880	0.284839	1.72564e-05	/	/	/
Hypertension	rs13265769	T	C	0.572053	-0.00566989	0.000919533	7e-10	461880	0.427947	1.574e-05	/	/	/
Hypertension	rs13405815	C	T	0.538171	0.00530883	0.000913861	6.3e-09	461880	0.461829	1.40097e-05	/	/	/
Hypertension	rs1362877	C	T	0.449267	0.00626117	0.000916144	8.2e-12	461880	0.449267	1.93993e-05	/	/	/
Hypertension	rs1370666	G	A	0.563526	0.00559313	0.000916228	1e-09	461880	0.436474	1.53891e-05	/	/	/
Hypertension	rs1407256	A	G	0.850791	-0.00840219	0.00129406	8.4e-11	461880	0.149209	1.79239e-05	/	/	/
Hypertension	rs142164535	C	G	0.813283	0.00670285	0.00117262	1.1e-08	461880	0.186717	1.3645e-05	/	/	/
Hypertension	rs1422278	G	T	0.867974	-0.00989169	0.00134291	1.8e-13	461880	0.132026	2.24252e-05	/	/	/
Hypertension	rs1437349	C	T	0.639434	0.00519506	0.000947481	4.2e-08	461880	0.360566	1.24449e-05	/	/	/
Hypertension	rs1507153	C	A	0.621885	-0.00615326	0.000939183	5.7e-11	461880	0.378115	1.78063e-05	/	/	/
Hypertension	rs1557765	T	C	0.376994	0.00570054	0.000939349	1.3e-09	461880	0.376994	1.52647e-05	/	/	/
Hypertension	rs159963	C	A	0.418402	-0.005741	0.000924644	5.3e-10	461880	0.418402	1.60406e-05	/	/	/
Hypertension	rs1641547	A	G	0.412617	0.00584665	0.000930734	3.3e-10	461880	0.412617	1.65696e-05	/	/	/
Hypertension	rs167479	G	T	0.52758	0.0135353	0.000911148	6.4e-50	461880	0.47242	9.13235e-05	/	/	/
Hypertension	rs1689040	C	T	0.592348	0.0117715	0.000926312	5.3e-37	461880	0.407652	6.69206e-05	/	/	/
Hypertension	rs169080	T	C	0.361687	0.00617275	0.000950001	8.2e-11	461880	0.361687	1.75936e-05	/	/	/
Hypertension	rs1722883	T	C	0.529694	0.00629625	0.000914336	5.7e-12	461880	0.470306	1.97515e-05	/	/	/
Hypertension	rs17282218	C	T	0.707012	-0.00702359	0.0010031	2.5e-12	461880	0.292988	2.04374e-05	/	/	/
Hypertension	rs1741344	C	T	0.365513	-0.00536734	0.000944443	1.3e-08	461880	0.365513	1.33621e-05	/	/	/
Hypertension	rs1745417	C	T	0.487588	-0.00681292	0.00091059	7.3e-14	461880	0.487588	2.31936e-05	/	/	/
Hypertension	rs17517959	T	C	0.618521	-0.0063255	0.000940174	1.7e-11	461880	0.381479	1.88819e-05	/	/	/
Hypertension	rs17608766	T	C	0.854967	-0.0104267	0.00128983	6.3e-16	461880	0.145033	2.69612e-05	/	/	/
Hypertension	rs17637472	G	A	0.60133	-0.00896666	0.000936952	1.1e-21	461880	0.39867	3.85494e-05	/	/	/
Hypertension	rs1799998	A	G	0.549322	0.00575475	0.000913683	3e-10	461880	0.450678	1.63974e-05	/	/	/
Hypertension	rs1801253	G	C	0.264178	-0.0128191	0.00103619	3.7e-35	461880	0.264178	6.38873e-05	/	/	/
Hypertension	rs1859551	A	G	0.52255	-0.00563724	0.000913288	6.7e-10	461880	0.47745	1.58569e-05	/	/	/
Hypertension	rs1887320	G	A	0.524671	-0.011055	0.000912963	9.5e-34	461880	0.475329	6.09577e-05	/	/	/
Hypertension	rs192563	C	T	0.875824	0.00770849	0.00139106	3e-08	461880	0.124176	1.29248e-05	/	/	/
Hypertension	rs1957563	C	T	0.731399	-0.00950712	0.00102603	1.9e-20	461880	0.268601	3.55132e-05	/	/	/
Hypertension	rs1975427	T	G	0.534806	0.00592318	0.000913036	8.7e-11	461880	0.465194	1.7457e-05	/	/	/
Hypertension	rs198851	T	G	0.150295	0.0133114	0.0012719	1.2e-25	461880	0.150295	4.52575e-05	/	/	/
Hypertension	rs2014590	C	T	0.514278	0.00763485	0.000909973	4.9e-17	461880	0.485722	2.91217e-05	/	/	/
Hypertension	rs2024385	T	A	0.571817	0.00572297	0.000921336	5.2e-10	461880	0.428183	1.60383e-05	/	/	/
Hypertension	rs2032915	C	T	0.640275	0.00611798	0.000947697	1.1e-10	461880	0.359725	1.72418e-05	/	/	/
Hypertension	rs204926	G	A	0.481066	0.00529854	0.000918367	7.9e-09	461880	0.481066	1.40171e-05	/	/	/
Hypertension	rs2078339	A	G	0.728167	0.00783436	0.00102285	1.9e-14	461880	0.271833	2.4298e-05	/	/	/
Hypertension	rs2105092	G	A	0.708905	0.00728002	0.00100254	3.8e-13	461880	0.291095	2.18735e-05	/	/	/
Hypertension	rs2155942	A	G	0.23459	-0.00800078	0.00107654	1.1e-13	461880	0.23459	2.29878e-05	/	/	/
Hypertension	rs2179071	C	T	0.597953	-0.0057503	0.000928996	6e-10	461880	0.402047	1.58985e-05	/	/	/
Hypertension	rs2195097	A	G	0.308762	-0.00718577	0.000984007	2.8e-13	461880	0.308762	2.20408e-05	/	/	/
Hypertension	rs2216707	C	T	0.828782	-0.00696247	0.00121192	9.2e-09	461880	0.171218	1.37577e-05	/	/	/
Hypertension	rs2229742	G	C	0.896718	-0.00889142	0.00149725	2.9e-09	461880	0.103282	1.46438e-05	/	/	/
Hypertension	rs2251828	G	A	0.245562	-0.00598853	0.00105607	1.4e-08	461880	0.245562	1.32879e-05	/	/	/
Hypertension	rs2460448	G	A	0.562143	0.00784269	0.000919297	1.4e-17	461880	0.437857	3.02788e-05	/	/	/
Hypertension	rs2493296	C	T	0.861231	-0.00744654	0.00131716	1.6e-08	461880	0.138769	1.32541e-05	/	/	/
Hypertension	rs2612016	G	C	0.676909	-0.00686862	0.000979038	2.3e-12	461880	0.323091	2.06359e-05	/	/	/
Hypertension	rs2736155	G	C	0.522696	-0.00861113	0.00091096	3.3e-21	461880	0.477304	3.69994e-05	/	/	/
Hypertension	rs27433	T	G	0.149577	-0.00730652	0.00127716	1.1e-08	461880	0.149577	1.35816e-05	/	/	/
Hypertension	rs2744133	A	G	0.722491	0.00664452	0.00101578	6.1e-11	461880	0.277509	1.77038e-05	/	/	/
Hypertension	rs27687	T	C	0.728832	-0.00647196	0.00102441	2.7e-10	461880	0.271168	1.65565e-05	/	/	/
Hypertension	rs2820290	A	G	0.433359	-0.00556077	0.000916873	1.3e-09	461880	0.433359	1.51864e-05	/	/	/
Hypertension	rs2823139	G	A	0.662561	-0.00605815	0.000968332	3.9e-10	461880	0.337439	1.64109e-05	/	/	/
Hypertension	rs2856653	T	C	0.357757	0.00952855	0.000952789	1.5e-23	461880	0.357757	4.17226e-05	/	/	/
Hypertension	rs28667801	A	T	0.593561	-0.00725203	0.000930388	6.5e-15	461880	0.406439	2.53752e-05	/	/	/
Hypertension	rs2894446	G	T	0.659511	0.00685087	0.000960002	9.6e-13	461880	0.340489	2.10788e-05	/	/	/
Hypertension	rs2906146	A	G	0.323139	0.00713357	0.000972933	2.3e-13	461880	0.323139	2.22604e-05	/	/	/
Hypertension	rs2921965	T	C	0.713487	0.00584703	0.0010125	7.7e-09	461880	0.286513	1.39775e-05	/	/	/
Hypertension	rs2934849	T	C	0.368207	0.00556732	0.000942453	3.5e-09	461880	0.368207	1.44208e-05	/	/	/
Hypertension	rs2946158	A	C	0.65346	-0.00695113	0.000955829	3.5e-13	461880	0.34654	2.18833e-05	/	/	/
Hypertension	rs2977324	T	G	0.299251	-0.00705749	0.000997541	1.5e-12	461880	0.299251	2.08895e-05	/	/	/
Hypertension	rs302851	G	A	0.654152	-0.005541	0.000956523	6.9e-09	461880	0.345848	1.38922e-05	/	/	/
Hypertension	rs35199222	G	A	0.55632	-0.00833077	0.000916745	1e-19	461880	0.44368	3.42606e-05	/	/	/
Hypertension	rs35301188	G	A	0.826932	-0.0104619	0.00121262	6.3e-18	461880	0.173068	3.13284e-05	/	/	/
Hypertension	rs3735533	T	C	0.0733048	-0.0171561	0.00174317	7.4e-23	461880	0.0733048	3.99886e-05	/	/	/
Hypertension	rs3755405	T	C	0.722362	0.00580001	0.00101585	1.1e-08	461880	0.277638	1.34934e-05	/	/	/
Hypertension	rs3764769	C	T	0.737974	0.00707535	0.00103527	8.2e-12	461880	0.262026	1.93603e-05	/	/	/
Hypertension	rs3803266	G	C	0.232086	0.00776263	0.00107899	6.3e-13	461880	0.232086	2.14788e-05	/	/	/
Hypertension	rs3809060	G	T	0.62403	-0.00548006	0.00094176	5.9e-09	461880	0.37597	1.40916e-05	/	/	/
Hypertension	rs3894010	G	T	0.408104	0.00526238	0.00093022	1.5e-08	461880	0.408104	1.33786e-05	/	/	/
Hypertension	rs3897821	A	G	0.666209	-0.00606641	0.000963065	3e-10	461880	0.333791	1.63674e-05	/	/	/
Hypertension	rs4130208	A	C	0.764159	0.0064004	0.00107038	2.2e-09	461880	0.235841	1.47655e-05	/	/	/
Hypertension	rs415895	C	G	0.353144	-0.0089487	0.000951756	5.3e-21	461880	0.353144	3.65855e-05	/	/	/
Hypertension	rs4277405	C	T	0.375328	0.00946111	0.000941197	9e-24	461880	0.375328	4.19737e-05	/	/	/
Hypertension	rs4517406	C	G	0.77319	-0.00605561	0.00108744	2.6e-08	461880	0.22681	1.28616e-05	/	/	/
Hypertension	rs45593734	C	T	0.83272	0.00713964	0.00123094	6.6e-09	461880	0.16728	1.42012e-05	/	/	/
Hypertension	rs459193	A	G	0.253384	-0.00618747	0.00104297	3e-09	461880	0.253384	1.44855e-05	/	/	/
Hypertension	rs4661584	G	C	0.385634	0.00518577	0.000935112	2.9e-08	461880	0.385634	1.27426e-05	/	/	/
Hypertension	rs4675682	T	C	0.538998	-0.00545834	0.000911389	2.1e-09	461880	0.461002	1.48061e-05	/	/	/
Hypertension	rs474328	C	T	0.69151	-0.00613931	0.000983053	4.2e-10	461880	0.30849	1.60808e-05	/	/	/
Hypertension	rs4775373	T	C	0.361997	0.00558553	0.000949413	4e-09	461880	0.361997	1.44107e-05	/	/	/
Hypertension	rs4783581	G	C	0.225185	0.00656123	0.0011003	2.5e-09	461880	0.225185	1.50224e-05	/	/	/
Hypertension	rs483465	A	G	0.25071	-0.00662165	0.00104963	2.8e-10	461880	0.25071	1.64734e-05	/	/	/
Hypertension	rs4841436	C	A	0.402245	0.00807603	0.000932548	4.7e-18	461880	0.402245	3.13646e-05	/	/	/
Hypertension	rs4980986	T	A	0.450085	-0.00741417	0.000915482	5.6e-16	461880	0.450085	2.7211e-05	/	/	/
Hypertension	rs529432	G	C	0.30929	0.00606763	0.00098369	6.9e-10	461880	0.30929	1.573e-05	/	/	/
Hypertension	rs532436	G	A	0.815007	0.00818364	0.00117042	2.7e-12	461880	0.184993	2.01948e-05	/	/	/
Hypertension	rs537244	G	T	0.429224	0.00709478	0.000919889	1.2e-14	461880	0.429224	2.46637e-05	/	/	/
Hypertension	rs557675	T	G	0.529572	0.00746441	0.000912232	2.8e-16	461880	0.470428	2.77613e-05	/	/	/
Hypertension	rs55872725	C	T	0.596343	-0.00925255	0.0009272	1.9e-23	461880	0.403657	4.12156e-05	/	/	/
Hypertension	rs569550	T	G	0.612048	-0.0113711	0.000936721	6.5e-34	461880	0.387952	6.14043e-05	/	/	/
Hypertension	rs6021247	G	A	0.470485	-0.0053987	0.00091237	3.3e-09	461880	0.470485	1.45222e-05	/	/	/
Hypertension	rs6026742	G	A	0.88233	-0.0194567	0.00141916	8.8e-43	461880	0.11767	7.86077e-05	/	/	/
Hypertension	rs60289499	G	A	0.729917	-0.00636385	0.00102688	5.7e-10	461880	0.270083	1.59676e-05	/	/	/
Hypertension	rs604723	T	C	0.274921	-0.0145714	0.00102527	7.7e-46	461880	0.274921	8.46498e-05	/	/	/
Hypertension	rs6085527	A	G	0.413663	-0.00530833	0.000925319	9.7e-09	461880	0.413663	1.36691e-05	/	/	/
Hypertension	rs6090040	A	C	0.478936	0.00573678	0.000916085	3.8e-10	461880	0.478936	1.64261e-05	/	/	/
Hypertension	rs6090907	G	A	0.850193	0.00775382	0.00127804	1.3e-09	461880	0.149807	1.53148e-05	/	/	/
Hypertension	rs61772592	A	G	0.876175	-0.00887815	0.00138537	1.5e-10	461880	0.123825	1.71031e-05	/	/	/
Hypertension	rs62046565	C	G	0.745585	0.00755896	0.00104425	4.5e-13	461880	0.254415	2.16767e-05	/	/	/
Hypertension	rs62189015	T	C	0.898821	0.00985817	0.00152083	9e-11	461880	0.101179	1.76761e-05	/	/	/
Hypertension	rs62229372	C	T	0.874158	-0.00883163	0.00138424	1.8e-10	461880	0.125842	1.71604e-05	/	/	/
Hypertension	rs6271	C	T	0.926106	0.0139288	0.00173695	1.1e-15	461880	0.073894	2.65538e-05	/	/	/
Hypertension	rs6536076	A	T	0.308281	0.00759707	0.000986666	1.4e-14	461880	0.308281	2.46149e-05	/	/	/
Hypertension	rs66559745	G	A	0.616626	-0.00566027	0.000934851	1.4e-09	461880	0.383374	1.51478e-05	/	/	/
Hypertension	rs6686889	C	T	0.750204	-0.00651677	0.00105026	5.5e-10	461880	0.249796	1.59169e-05	/	/	/
Hypertension	rs6733425	A	T	0.276263	0.00583259	0.00102202	1.2e-08	461880	0.276263	1.36037e-05	/	/	/
Hypertension	rs675605	G	C	0.287988	0.0056152	0.00100499	2.3e-08	461880	0.287988	1.29307e-05	/	/	/
Hypertension	rs6766859	C	T	0.373141	0.00599221	0.000945209	2.3e-10	461880	0.373141	1.67976e-05	/	/	/
Hypertension	rs6800730	A	G	0.334251	-0.0077259	0.000964828	1.2e-15	461880	0.334251	2.65651e-05	/	/	/
Hypertension	rs681343	C	T	0.49215	-0.00516345	0.000908497	1.3e-08	461880	0.49215	1.33273e-05	/	/	/
Hypertension	rs682709	C	G	0.331927	-0.00770955	0.000978198	3.2e-15	461880	0.331927	2.63606e-05	/	/	/
Hypertension	rs6848906	T	C	0.151203	0.0105152	0.00126795	1.1e-16	461880	0.151203	2.83811e-05	/	/	/
Hypertension	rs6860114	G	C	0.589463	-0.00678123	0.0009274	2.6e-13	461880	0.410537	2.22564e-05	/	/	/
Hypertension	rs6944634	C	G	0.781208	-0.00781555	0.00110291	1.4e-12	461880	0.218792	2.08808e-05	/	/	/
Hypertension	rs696	C	T	0.636003	-0.00530428	0.000945677	2e-08	461880	0.363997	1.30269e-05	/	/	/
Hypertension	rs6983948	C	T	0.471348	0.00525658	0.000910529	7.8e-09	461880	0.471348	1.37704e-05	/	/	/
Hypertension	rs706406	C	A	0.610137	-0.00592865	0.000933903	2.2e-10	461880	0.389863	1.67217e-05	/	/	/
Hypertension	rs7082934	T	G	0.482218	-0.00515004	0.000911941	1.6e-08	461880	0.482218	1.32447e-05	/	/	/
Hypertension	rs7125487	C	G	0.274036	-0.00635572	0.00102289	5.2e-10	461880	0.274036	1.60725e-05	/	/	/
Hypertension	rs7132012	A	G	0.671019	0.00556685	0.000967562	8.7e-09	461880	0.328981	1.36822e-05	/	/	/
Hypertension	rs7134677	C	T	0.703366	0.00961985	0.000996956	5e-22	461880	0.296634	3.86161e-05	/	/	/
Hypertension	rs71636784	T	G	0.837821	-0.00710798	0.00123228	8e-09	461880	0.162179	1.37299e-05	/	/	/
Hypertension	rs7196548	T	G	0.448973	-0.00716362	0.000917956	6e-15	461880	0.448973	2.53915e-05	/	/	/
Hypertension	rs7246865	G	A	0.738548	-0.00895131	0.00104305	9.3e-18	461880	0.261452	3.09438e-05	/	/	/
Hypertension	rs7252660	C	T	0.489499	0.00616512	0.000911942	1.4e-11	461880	0.489499	1.8996e-05	/	/	/
Hypertension	rs72688070	C	T	0.833126	0.0082082	0.00122082	1.8e-11	461880	0.166874	1.87338e-05	/	/	/
Hypertension	rs72831343	T	G	0.854901	0.0203381	0.00129022	5.6e-56	461880	0.145099	0.00010262	/	/	/
Hypertension	rs7310615	C	G	0.482473	0.0130544	0.000915432	3.9e-46	461880	0.482473	8.5104e-05	/	/	/
Hypertension	rs736801	C	T	0.614596	0.00549584	0.000938308	4.7e-09	461880	0.385404	1.43088e-05	/	/	/
Hypertension	rs73728279	G	T	0.717257	-0.00801385	0.00101178	2.4e-15	461880	0.282743	2.60483e-05	/	/	/
Hypertension	rs751984	T	C	0.884743	0.0115578	0.00143431	7.7e-16	461880	0.115257	2.72436e-05	/	/	/
Hypertension	rs7681002	A	G	0.517088	0.00684536	0.000912232	6.2e-14	461880	0.482912	2.34021e-05	/	/	/
Hypertension	rs7694531	A	G	0.405648	0.00509484	0.00092631	3.8e-08	461880	0.405648	1.25165e-05	/	/	/
Hypertension	rs7700842	T	C	0.628939	0.0115074	0.000940788	2.1e-34	461880	0.371061	6.18071e-05	/	/	/
Hypertension	rs7763558	G	A	0.677899	-0.00857597	0.000972332	1.1e-18	461880	0.322101	3.21184e-05	/	/	/
Hypertension	rs7766070	C	A	0.735636	-0.0059364	0.00103045	8.4e-09	461880	0.264364	1.3707e-05	/	/	/
Hypertension	rs7807797	A	G	0.807137	0.00775654	0.00115285	1.7e-11	461880	0.192863	1.87311e-05	/	/	/
Hypertension	rs7818891	G	A	0.42695	0.00525663	0.000920049	1.1e-08	461880	0.42695	1.35212e-05	/	/	/
Hypertension	rs7837764	G	C	0.615326	-0.00556777	0.000935026	2.6e-09	461880	0.384674	1.46754e-05	/	/	/
Hypertension	rs7910951	A	G	0.526776	-0.00526528	0.000911761	7.7e-09	461880	0.473224	1.38218e-05	/	/	/
Hypertension	rs7920075	C	T	0.464545	0.0050114	0.000917097	4.6e-08	461880	0.464545	1.24939e-05	/	/	/
Hypertension	rs7950258	C	A	0.802921	0.00774598	0.00114242	1.2e-11	461880	0.197079	1.89887e-05	/	/	/
Hypertension	rs8002514	G	A	0.764821	-0.00599133	0.00107249	2.3e-08	461880	0.235179	1.29132e-05	/	/	/
Hypertension	rs8027450	C	T	0.676859	-0.0122352	0.000976539	5.2e-36	461880	0.323141	6.54851e-05	/	/	/
Hypertension	rs8070737	G	T	0.816976	-0.00732188	0.00117646	4.9e-10	461880	0.183024	1.60322e-05	/	/	/
Hypertension	rs8073626	C	T	0.467381	0.00543355	0.00091329	2.7e-09	461880	0.467381	1.46989e-05	/	/	/
Hypertension	rs8081301	A	T	0.724699	0.00704479	0.00102371	5.9e-12	461880	0.275301	1.9803e-05	/	/	/
Hypertension	rs8102879	G	A	0.793325	0.00667742	0.00112599	3e-09	461880	0.206675	1.46213e-05	/	/	/
Hypertension	rs8138950	C	T	0.483237	0.0051585	0.000915322	1.7e-08	461880	0.483237	1.32901e-05	/	/	/
Hypertension	rs880315	T	C	0.659783	-0.0122076	0.000964614	1e-36	461880	0.340217	6.69033e-05	/	/	/
Hypertension	rs893929	G	A	0.545497	0.00702476	0.000916161	1.8e-14	461880	0.454503	2.44693e-05	/	/	/
Hypertension	rs906754	G	A	0.748421	0.00648139	0.00104867	6.4e-10	461880	0.251579	1.58193e-05	/	/	/
Hypertension	rs9286351	A	G	0.582119	-0.00655057	0.00092415	1.4e-12	461880	0.417881	2.08763e-05	/	/	/
Hypertension	rs9302246	A	G	0.500942	-0.00510939	0.000910248	2e-08	461880	0.499058	1.30529e-05	/	/	/
Hypertension	rs9317097	C	T	0.18425	-0.0067515	0.00117824	1e-08	461880	0.18425	1.37024e-05	/	/	/
Hypertension	rs9372498	T	A	0.921737	-0.00966775	0.00170125	1.3e-08	461880	0.078263	1.34848e-05	/	/	/
Hypertension	rs9372846	C	G	0.562787	-0.0121054	0.000915604	6.6e-40	461880	0.437213	7.2115e-05	/	/	/
Hypertension	rs9479072	C	T	0.40283	0.00526714	0.000926884	1.3e-08	461880	0.40283	1.33475e-05	/	/	/
Hypertension	rs951914	G	C	0.286121	-0.00934139	0.0010131	3e-20	461880	0.286121	3.56474e-05	/	/	/
Hypertension	rs954768	G	T	0.74081	-0.00596839	0.00103661	8.5e-09	461880	0.25919	1.36795e-05	/	/	/
Hypertension	rs9634314	G	A	0.923837	0.0105498	0.0017171	8e-10	461880	0.076163	1.56624e-05	/	/	/
Hypertension	rs9844972	G	C	0.92877	-0.0127486	0.00179903	1.4e-12	461880	0.07123	2.15043e-05	/	/	/
Hypertension	rs9952434	G	A	0.869591	-0.00748933	0.0013557	3.3e-08	461880	0.130409	1.27215e-05	/	/	/
Hypertension	rs9957585	C	T	0.674422	0.00685283	0.000971423	1.7e-12	461880	0.325578	2.06232e-05	0.127727	218	310.097
Diastolic blood pressure	rs360153	T	C	0.4152	-0.00227402	0.000180308	2.71e-36	995572	0.4152	2.51121e-06	/	/	/
Diastolic blood pressure	rs72842207	T	C	0.213	-0.00250534	0.000218268	1.36e-30	999106	0.213	2.10435e-06	/	/	/
Diastolic blood pressure	rs62503324	T	C	0.2427	0.00229063	0.000208778	4.82e-28	990112	0.2427	1.92876e-06	/	/	/
Diastolic blood pressure	rs28590346	A	T	0.658	-0.00211862	0.000194543	9.81e-28	944830	0.342	2.02018e-06	/	/	/
Diastolic blood pressure	rs2925345	T	C	0.4705	0.00190036	0.000179122	3.55e-26	988380	0.4705	1.79939e-06	/	/	/
Diastolic blood pressure	rs17248480	A	G	0.0286	-0.00600712	0.000568209	4.07e-26	909815	0.0286	2.00506e-06	/	/	/
Diastolic blood pressure	rs35213536	T	G	0.2469	0.00223488	0.000214709	2.57e-25	924541	0.2469	1.85742e-06	/	/	/
Diastolic blood pressure	rs11168245	C	G	0.7664	0.00216133	0.000211151	1.57e-24	988972	0.2336	1.67263e-06	/	/	/
Diastolic blood pressure	rs73033340	A	G	0.9617	0.0054745	0.000540925	4.42e-24	829835	0.0383	2.20778e-06	/	/	/
Diastolic blood pressure	rs11853359	A	G	0.3319	-0.00190747	0.000188612	6.4e-24	997375	0.3319	1.6136e-06	/	/	/
Diastolic blood pressure	rs1077795	A	G	0.7407	0.00209253	0.000208778	1.25e-23	950619	0.2593	1.68196e-06	/	/	/
Diastolic blood pressure	rs12184466	T	C	0.1971	0.00261803	0.000263345	2.3e-23	732549	0.1971	2.16934e-06	/	/	/
Diastolic blood pressure	rs4810332	A	T	0.3814	-0.00185291	0.000187426	6.16e-23	955003	0.3814	1.62005e-06	/	/	/
Diastolic blood pressure	rs11466111	T	C	0.0172	0.00679359	0.000689205	6.56e-23	989978	0.0172	1.56035e-06	/	/	/
Diastolic blood pressure	rs4984496	T	G	0.3329	0.001879	0.000193357	2.24e-22	961161	0.3329	1.56816e-06	/	/	/
Diastolic blood pressure	rs4924570	T	C	0.6283	-0.0018363	0.000188612	2.86e-22	949631	0.3717	1.57498e-06	/	/	/
Diastolic blood pressure	rs10062049	T	C	0.1365	0.00250652	0.000262159	1.43e-21	972495	0.1365	1.48105e-06	/	/	/
Diastolic blood pressure	rs34163044	A	C	0.4184	0.00176512	0.00018624	2.04e-21	946592	0.4184	1.51634e-06	/	/	/
Diastolic blood pressure	rs882624	T	C	0.3294	-0.00182206	0.000192171	2.37e-21	968512	0.3294	1.46671e-06	/	/	/
Diastolic blood pressure	rs1947228	T	C	0.4194	-0.00172123	0.000181495	2.39e-21	988066	0.4194	1.44283e-06	/	/	/
Diastolic blood pressure	rs45474499	T	C	0.0469	0.00407236	0.000429419	2.52e-21	981424	0.0469	1.48263e-06	/	/	/
Diastolic blood pressure	rs61926181	A	G	0.0381	-0.00478292	0.000505338	2.82e-21	862931	0.0381	1.67676e-06	/	/	/
Diastolic blood pressure	rs223361	T	C	0.6642	0.00180546	0.000190985	3.6e-21	972523	0.3358	1.45406e-06	/	/	/
Diastolic blood pressure	rs34517439	A	C	0.1169	-0.00276394	0.000294187	4.84e-21	890016	0.1169	1.57729e-06	/	/	/
Diastolic blood pressure	rs12486605	T	C	0.5704	-0.00170463	0.000181495	5.23e-21	981481	0.4296	1.42407e-06	/	/	/
Diastolic blood pressure	rs2693560	A	G	0.363	-0.0017497	0.000188612	1.36e-20	970112	0.363	1.41581e-06	/	/	/
Diastolic blood pressure	rs35981664	A	T	0.6914	-0.00182918	0.000196916	1.46e-20	951298	0.3086	1.4278e-06	/	/	/
Diastolic blood pressure	rs28667801	A	T	0.593	-0.00171886	0.00018624	2.28e-20	950918	0.407	1.42614e-06	/	/	/
Diastolic blood pressure	rs7132012	A	G	0.6766	0.00175563	0.000190985	2.91e-20	997249	0.3234	1.34887e-06	/	/	/
Diastolic blood pressure	rs7788746	T	G	0.6704	-0.00173547	0.000190985	9.17e-20	977968	0.3296	1.33102e-06	/	/	/
Diastolic blood pressure	rs7090758	T	C	0.5305	-0.00160142	0.000179122	4.53e-19	988744	0.4695	1.27751e-06	/	/	/
Diastolic blood pressure	rs28498002	T	C	0.4728	-0.0016121	0.000181495	8.54e-19	960935	0.4728	1.29559e-06	/	/	/
Diastolic blood pressure	rs9472135	T	C	0.6999	0.00171293	0.00019573	2.09e-18	979274	0.3001	1.23257e-06	/	/	/
Diastolic blood pressure	rs11021221	A	T	0.1653	-0.00210202	0.000240807	2.29e-18	995219	0.1653	1.21929e-06	/	/	/
Diastolic blood pressure	rs11026586	A	G	0.0726	0.00309134	0.000354686	3.17e-18	953554	0.0726	1.28685e-06	/	/	/
Diastolic blood pressure	rs1996992	T	G	0.052	-0.00351601	0.000408066	6.54e-18	972866	0.052	1.21883e-06	/	/	/
Diastolic blood pressure	rs9937801	T	C	0.57	0.0015433	0.000179122	6.65e-18	1002570	0.43	1.16754e-06	/	/	/
Diastolic blood pressure	rs191784289	T	C	0.0123	0.00812811	0.000948992	1.08e-17	741718	0.0123	1.60524e-06	/	/	/
Diastolic blood pressure	rs1271309	A	G	0.1603	-0.00211862	0.000247924	1.36e-17	964265	0.1603	1.20836e-06	/	/	/
Diastolic blood pressure	rs603424	A	G	0.1815	0.00203677	0.00023962	1.81e-17	937759	0.1815	1.23257e-06	/	/	/
Diastolic blood pressure	rs5992929	T	C	0.2827	0.00168921	0.000199288	2.37e-17	983200	0.2827	1.15723e-06	/	/	/
Diastolic blood pressure	rs1706003	T	G	0.4652	0.00157295	0.00018624	2.76e-17	927158	0.4652	1.2311e-06	/	/	/
Diastolic blood pressure	rs7137749	T	C	0.3668	0.00156584	0.00018624	4.47e-17	981115	0.3668	1.13892e-06	/	/	/
Diastolic blood pressure	rs11665020	C	G	0.3201	-0.00162633	0.000193357	4.55e-17	970414	0.3201	1.15128e-06	/	/	/
Diastolic blood pressure	rs1821295	T	C	0.6998	-0.00159786	0.00019573	2.78e-16	988329	0.3002	1.07274e-06	/	/	/
Diastolic blood pressure	rs115245297	T	C	0.9566	-0.00373428	0.000456702	3.05e-16	932317	0.0434	1.15788e-06	/	/	/
Diastolic blood pressure	rs4903064	T	C	0.7651	0.00171767	0.000211151	4.63e-16	990107	0.2349	1.06051e-06	/	/	/
Diastolic blood pressure	rs954767	A	C	0.7391	-0.00164769	0.000202847	4.71e-16	993862	0.2609	1.04702e-06	/	/	/
Diastolic blood pressure	rs1220128	C	G	0.8525	0.00205575	0.000253855	5.49e-16	987488	0.1475	1.06282e-06	/	/	/
Diastolic blood pressure	rs875106	A	G	0.5229	-0.00144365	0.000179122	7.66e-16	989225	0.4771	1.03988e-06	/	/	/
Diastolic blood pressure	rs668459	T	C	0.5858	-0.00144603	0.000180308	1.07e-15	1002150	0.4142	1.01471e-06	/	/	/
Diastolic blood pressure	rs10087782	T	C	0.448	0.00143654	0.000179122	1.21e-15	996882	0.448	1.02066e-06	/	/	/
Diastolic blood pressure	rs4714224	C	G	0.2772	-0.00164887	0.000206406	1.44e-15	934128	0.2772	1.08947e-06	/	/	/
Diastolic blood pressure	rs11923667	A	T	0.4097	0.00144958	0.000181495	1.69e-15	988505	0.4097	1.01638e-06	/	/	/
Diastolic blood pressure	rs7215084	T	C	0.5119	0.00141874	0.000177936	1.94e-15	993267	0.4881	1.00585e-06	/	/	/
Diastolic blood pressure	rs342989	A	G	0.2264	0.00166904	0.000213523	5.75e-15	993742	0.2264	9.75789e-07	/	/	/
Diastolic blood pressure	rs62158170	A	G	0.7841	0.00169395	0.000218268	9.19e-15	973854	0.2159	9.71528e-07	/	/	/
Diastolic blood pressure	rs12142296	T	G	0.8643	-0.00203559	0.000263345	1.1e-14	970684	0.1357	9.71972e-07	/	/	/
Diastolic blood pressure	rs7694643	A	G	0.6449	-0.00143416	0.00018624	1.46e-14	997641	0.3551	9.42043e-07	/	/	/
Diastolic blood pressure	rs1722886	A	T	0.567	0.00138316	0.000181495	2.37e-14	980082	0.433	9.39383e-07	/	/	/
Diastolic blood pressure	rs3822857	C	G	0.3642	-0.00141637	0.00018624	3.3e-14	982423	0.3642	9.2906e-07	/	/	/
Diastolic blood pressure	rs12574332	T	C	0.1251	0.00207236	0.000274021	4.24e-14	965729	0.1251	9.40105e-07	/	/	/
Diastolic blood pressure	rs3898618	T	C	0.9458	-0.00300356	0.000398577	4.76e-14	981378	0.0542	9.24913e-07	/	/	/
Diastolic blood pressure	rs1232482	T	C	0.401	-0.00137011	0.000181495	4.78e-14	995103	0.401	9.018e-07	/	/	/
Diastolic blood pressure	rs12938803	T	C	0.802	0.00175801	0.000233689	5.57e-14	917662	0.198	9.81546e-07	/	/	/
Diastolic blood pressure	rs55747751	A	G	0.0795	-0.00256109	0.000341637	6.07e-14	940847	0.0795	9.6e-07	/	/	/
Diastolic blood pressure	rs56345595	A	G	0.5877	0.00137248	0.000182681	6.35e-14	981574	0.4123	9.12873e-07	/	/	/
Diastolic blood pressure	rs12583637	A	G	0.1326	0.00198221	0.000264531	6.46e-14	992679	0.1326	9.03838e-07	/	/	/
Diastolic blood pressure	rs6565174	A	C	0.1104	-0.00216014	0.000288256	6.63e-14	981438	0.1104	9.16555e-07	/	/	/
Diastolic blood pressure	rs11628933	C	G	0.2321	-0.00158719	0.000212337	7.4e-14	991870	0.2321	8.9798e-07	/	/	/
Diastolic blood pressure	rs11145807	A	G	0.4076	0.00140925	0.000188612	8.16e-14	924262	0.4076	9.59085e-07	/	/	/
Diastolic blood pressure	rs4286632	A	G	0.7299	0.00150652	0.000201661	9.26e-14	979434	0.2701	8.94891e-07	/	/	/
Diastolic blood pressure	rs4507656	C	G	0.6942	-0.00151246	0.000202847	9.44e-14	905887	0.3058	9.71219e-07	/	/	/
Diastolic blood pressure	rs10906391	T	C	0.3221	0.00143535	0.000193357	1.32e-13	973407	0.3221	8.99709e-07	/	/	/
Diastolic blood pressure	rs521033	T	C	0.1402	0.00190391	0.000257414	1.44e-13	992031	0.1402	8.73917e-07	/	/	/
Diastolic blood pressure	rs2922895	C	G	0.4293	0.00133808	0.000181495	1.62e-13	981647	0.4293	8.77328e-07	/	/	/
Diastolic blood pressure	rs9932220	A	G	0.2166	-0.00159786	0.000217082	1.67e-13	993928	0.2166	8.66467e-07	/	/	/
Diastolic blood pressure	rs1950500	T	C	0.2911	0.00143772	0.00019573	1.95e-13	1004380	0.2911	8.53114e-07	/	/	/
Diastolic blood pressure	rs13001283	A	G	0.1596	0.00179478	0.000245552	2.73e-13	976727	0.1596	8.64115e-07	/	/	/
Diastolic blood pressure	rs17454517	A	G	0.4923	0.0013013	0.000179122	3.51e-13	987746	0.4923	8.46496e-07	/	/	/
Diastolic blood pressure	rs7606205	A	C	0.7007	-0.00143179	0.000196916	3.69e-13	969216	0.2993	8.59861e-07	/	/	/
Diastolic blood pressure	rs55684003	A	G	0.6991	0.00141518	0.000194543	4.03e-13	996063	0.3009	8.42592e-07	/	/	/
Diastolic blood pressure	rs3776299	A	G	0.4563	0.00130961	0.000180308	4.11e-13	975116	0.4563	8.50987e-07	/	/	/
Diastolic blood pressure	rs1886914	T	C	0.4094	-0.00132028	0.000182681	4.18e-13	989101	0.4094	8.42959e-07	/	/	/
Diastolic blood pressure	rs2252865	T	C	0.3459	0.00134875	0.00018624	4.93e-13	996922	0.3459	8.23172e-07	/	/	/
Diastolic blood pressure	rs34570306	T	C	0.527	-0.00132266	0.000183867	5.46e-13	946425	0.473	8.7216e-07	/	/	/
Diastolic blood pressure	rs13042148	T	C	0.1525	-0.00183037	0.000253855	5.53e-13	957734	0.1525	8.65997e-07	/	/	/
Diastolic blood pressure	rs17880989	A	G	0.0256	0.0043274	0.000600237	5.58e-13	905115	0.0256	9.34247e-07	/	/	/
Diastolic blood pressure	rs55829085	A	C	0.9545	-0.00316963	0.000440095	5.73e-13	966822	0.0455	8.7264e-07	/	/	/
Diastolic blood pressure	rs7479680	A	C	0.8564	-0.00188731	0.000262159	5.77e-13	938384	0.1436	8.76085e-07	/	/	/
Diastolic blood pressure	rs4851462	T	C	0.6262	-0.00134994	0.000187426	6.43e-13	967739	0.3738	8.53123e-07	/	/	/
Diastolic blood pressure	rs504217	T	C	0.0756	0.00245433	0.000342823	7.93e-13	973904	0.0756	8.41933e-07	/	/	/
Diastolic blood pressure	rs7185555	C	G	0.1525	-0.00182325	0.000255042	8.56e-13	946415	0.1525	8.59275e-07	/	/	/
Diastolic blood pressure	rs12515541	T	G	0.6111	0.00130961	0.000182681	8.66e-13	994488	0.3889	8.15198e-07	/	/	/
Diastolic blood pressure	rs36152087	T	G	0.5082	0.00133096	0.00018624	8.79e-13	920352	0.4918	8.8549e-07	/	/	/
Diastolic blood pressure	rs9638084	A	G	0.3956	0.00131317	0.000183867	8.93e-13	978176	0.3956	8.24614e-07	/	/	/
Diastolic blood pressure	rs1178979	T	C	0.8072	0.00161566	0.000227758	1.29e-12	983975	0.1928	8.12489e-07	/	/	/
Diastolic blood pressure	rs6681713	T	G	0.9817	0.00483274	0.000682088	1.39e-12	993438	0.0183	8.39164e-07	/	/	/
Diastolic blood pressure	rs6875967	A	G	0.3526	0.00131435	0.000187426	2.66e-12	979411	0.3526	7.88696e-07	/	/	/
Diastolic blood pressure	rs73158427	A	T	0.1588	0.00170344	0.000244365	3.02e-12	997864	0.1588	7.75235e-07	/	/	/
Diastolic blood pressure	rs9932866	A	G	0.369	0.00130249	0.000187426	3.41e-12	976249	0.369	7.90015e-07	/	/	/
Diastolic blood pressure	rs9893005	C	G	0.5363	-0.00125504	0.000180308	3.93e-12	974896	0.4637	7.83414e-07	/	/	/
Diastolic blood pressure	rs1468520	A	G	0.8262	-0.00166074	0.00023962	3.96e-12	973426	0.1738	7.92074e-07	/	/	/
Diastolic blood pressure	rs2009733	A	G	0.5011	0.0012503	0.000180308	4.62e-12	969567	0.4989	7.81617e-07	/	/	/
Diastolic blood pressure	rs2171690	T	C	0.5369	0.00124318	0.000180308	5e-12	980859	0.4631	7.68538e-07	/	/	/
Diastolic blood pressure	rs56233017	A	G	0.0447	-0.00316607	0.000459075	5.49e-12	894292	0.0447	8.5609e-07	/	/	/
Diastolic blood pressure	rs4954192	T	C	0.3917	-0.00143654	0.000208778	5.55e-12	762277	0.3917	9.8341e-07	/	/	/
Diastolic blood pressure	rs61879810	A	G	0.1496	0.00173547	0.000251483	5.56e-12	980984	0.1496	7.66334e-07	/	/	/
Diastolic blood pressure	rs55935819	A	G	0.3631	0.00129063	0.000187426	6.1e-12	976481	0.3631	7.70425e-07	/	/	/
Diastolic blood pressure	rs9431431	A	G	0.2948	-0.00134164	0.00019573	7.14e-12	989333	0.2948	7.4841e-07	/	/	/
Diastolic blood pressure	rs150816167	T	C	0.9542	-0.00313286	0.000457888	8.06e-12	872588	0.0458	8.5786e-07	/	/	/
Diastolic blood pressure	rs12665161	A	G	0.4338	0.00127402	0.00018624	8.15e-12	932397	0.4338	7.97339e-07	/	/	/
Diastolic blood pressure	rs28675079	A	G	0.1885	-0.00155753	0.000227758	8.25e-12	998837	0.1885	7.42171e-07	/	/	/
Diastolic blood pressure	rs6777317	A	G	0.2949	0.00136062	0.000199288	8.35e-12	961260	0.2949	7.69887e-07	/	/	/
Diastolic blood pressure	rs650724	A	G	0.0946	-0.00215896	0.000316726	9.03e-12	937059	0.0946	7.98453e-07	/	/	/
Diastolic blood pressure	rs4634143	T	C	0.2975	0.00133926	0.000196916	9.05e-12	978549	0.2975	7.49715e-07	/	/	/
Diastolic blood pressure	rs3745318	T	C	0.2468	0.00143891	0.000211151	9.63e-12	957688	0.2468	7.69754e-07	/	/	/
Diastolic blood pressure	rs61912333	C	G	0.5012	0.00124674	0.000183867	1.06e-11	945353	0.4988	7.77173e-07	/	/	/
Diastolic blood pressure	rs7731530	A	C	0.6909	0.00133571	0.000196916	1.09e-11	964681	0.3091	7.62019e-07	/	/	/
Diastolic blood pressure	rs1848510	A	G	0.3618	0.0012586	0.00018624	1.38e-11	990021	0.3618	7.31528e-07	/	/	/
Diastolic blood pressure	rs13014371	T	C	0.572	-0.00122894	0.000181495	1.39e-11	977991	0.428	7.39493e-07	/	/	/
Diastolic blood pressure	rs6758859	T	C	0.6335	0.00124911	0.000185053	1.41e-11	993814	0.3665	7.24523e-07	/	/	/
Diastolic blood pressure	rs1565716	A	G	0.0696	0.00238671	0.000353499	1.49e-11	978775	0.0696	7.37751e-07	/	/	/
Diastolic blood pressure	rs873122	C	G	0.7199	0.00136062	0.000201661	1.62e-11	972138	0.2801	7.46598e-07	/	/	/
Diastolic blood pressure	rs55641580	T	C	0.1257	0.00183155	0.000271649	1.72e-11	974201	0.1257	7.37336e-07	/	/	/
Diastolic blood pressure	rs7608483	A	C	0.4162	0.00121827	0.000181495	1.83e-11	991391	0.4162	7.21243e-07	/	/	/
Diastolic blood pressure	rs4800420	A	G	0.2944	0.00132147	0.000196916	1.9e-11	987280	0.2944	7.25507e-07	/	/	/
Diastolic blood pressure	rs78550103	A	G	0.1502	-0.00172123	0.000256228	1.94e-11	952111	0.1502	7.56304e-07	/	/	/
Diastolic blood pressure	rs8069739	T	C	0.32	-0.00128351	0.000190985	1.98e-11	1001830	0.32	7.16949e-07	/	/	/
Diastolic blood pressure	rs9496614	T	C	0.7544	0.00142349	0.000212337	2e-11	952034	0.2456	7.50875e-07	/	/	/
Diastolic blood pressure	rs7043304	T	C	0.854	0.00172954	0.0002586	2.31e-11	955884	0.146	7.45934e-07	/	/	/
Diastolic blood pressure	rs141391620	A	G	0.0578	0.00265362	0.00039739	2.5e-11	927929	0.0578	7.66969e-07	/	/	/
Diastolic blood pressure	rs598682	A	G	0.2505	-0.00136773	0.000205219	2.59e-11	1000560	0.2505	7.02446e-07	/	/	/
Diastolic blood pressure	rs3807101	T	C	0.1231	-0.00182206	0.000272835	2.63e-11	985995	0.1231	7.16746e-07	/	/	/
Diastolic blood pressure	rs2447195	A	G	0.7277	-0.0015089	0.000226572	2.73e-11	776000	0.2723	9.02296e-07	/	/	/
Diastolic blood pressure	rs1607644	A	G	0.3639	-0.00122776	0.000183867	2.75e-11	999405	0.3639	6.97851e-07	/	/	/
Diastolic blood pressure	rs10832300	A	G	0.5881	-0.00120522	0.000181495	3.1e-11	993225	0.4119	7.03729e-07	/	/	/
Diastolic blood pressure	rs12605156	A	T	0.8078	0.00151483	0.000228944	3.27e-11	980153	0.1922	7.12548e-07	/	/	/
Diastolic blood pressure	rs2629665	A	C	0.4115	-0.00120878	0.000182681	3.28e-11	981605	0.4115	7.07684e-07	/	/	/
Diastolic blood pressure	rs72613227	A	T	0.8727	-0.00190747	0.000288256	3.37e-11	870824	0.1273	8.08426e-07	/	/	/
Diastolic blood pressure	rs12990959	T	C	0.6861	-0.00127046	0.000192171	3.62e-11	994978	0.3139	6.95236e-07	/	/	/
Diastolic blood pressure	rs1215469	A	C	0.2275	-0.00144603	0.000218268	3.74e-11	951665	0.2275	7.34957e-07	/	/	/
Diastolic blood pressure	rs7134060	A	G	0.446	-0.00118505	0.000179122	4.01e-11	997625	0.446	6.93986e-07	/	/	/
Diastolic blood pressure	rs17735275	A	G	0.036	0.00346738	0.000525504	4.02e-11	866631	0.036	8.34472e-07	/	/	/
Diastolic blood pressure	rs504691	A	C	0.4018	-0.00120641	0.000182681	4.21e-11	979264	0.4018	6.99638e-07	/	/	/
Diastolic blood pressure	rs2162003	T	C	0.6068	0.00128707	0.00019573	4.59e-11	866466	0.3932	7.90485e-07	/	/	/
Diastolic blood pressure	rs9549297	A	G	0.8186	-0.00174614	0.000265718	5.02e-11	762788	0.1814	9.05523e-07	/	/	/
Diastolic blood pressure	rs1265842	T	C	0.4847	0.00118387	0.000180308	5.24e-11	972770	0.4847	7.00115e-07	/	/	/
Diastolic blood pressure	rs3861113	A	C	0.0841	0.00214235	0.000327402	6.41e-11	977158	0.0841	7.07057e-07	/	/	/
Diastolic blood pressure	rs919045	T	C	0.631	0.00120641	0.000185053	6.48e-11	994199	0.369	6.77755e-07	/	/	/
Diastolic blood pressure	rs7611674	T	G	0.8048	0.00151364	0.000232503	6.75e-11	940246	0.1952	7.19853e-07	/	/	/
Diastolic blood pressure	rs7020564	A	T	0.6985	-0.00131079	0.000200474	6.79e-11	935471	0.3015	7.23691e-07	/	/	/
Diastolic blood pressure	rs6511291	T	C	0.4386	-0.00118861	0.000183867	9.1e-11	952901	0.4386	6.95747e-07	/	/	/
Diastolic blood pressure	rs2618647	A	G	0.5047	-0.00116607	0.000180308	9.98e-11	978876	0.4953	6.79804e-07	/	/	/
Diastolic blood pressure	rs7180952	T	C	0.5421	-0.00116726	0.000181495	1.19e-10	977309	0.4579	6.76418e-07	/	/	/
Diastolic blood pressure	rs10164193	T	G	0.9217	-0.00215896	0.000335706	1.27e-10	985857	0.0783	6.72774e-07	/	/	/
Diastolic blood pressure	rs17224476	A	G	0.1103	0.00183511	0.000285884	1.3e-10	999416	0.1103	6.60959e-07	/	/	/
Diastolic blood pressure	rs114503346	T	C	0.0445	-0.00286477	0.000447212	1.43e-10	956116	0.0445	6.97911e-07	/	/	/
Diastolic blood pressure	rs12052761	A	G	0.3941	-0.00116845	0.000182681	1.53e-10	987569	0.3941	6.52011e-07	/	/	/
Diastolic blood pressure	rs10468291	A	C	0.5699	-0.0011637	0.000182681	1.68e-10	973423	0.4301	6.63867e-07	/	/	/
Diastolic blood pressure	rs12362593	C	G	0.7294	-0.00131198	0.000205219	1.71e-10	951670	0.2706	6.79483e-07	/	/	/
Diastolic blood pressure	rs10761530	T	C	0.499	0.00113286	0.000177936	1.86e-10	995916	0.499	6.41682e-07	/	/	/
Diastolic blood pressure	rs75902664	A	G	0.9746	-0.00376512	0.000590747	1.88e-10	953494	0.0254	7.01857e-07	/	/	/
Diastolic blood pressure	rs1878825	C	G	0.6399	-0.00119573	0.000188612	2.29e-10	967504	0.3601	6.58918e-07	/	/	/
Diastolic blood pressure	rs7524019	T	C	0.4874	0.00117319	0.000185053	2.32e-10	925136	0.4874	6.87752e-07	/	/	/
Diastolic blood pressure	rs9609429	T	C	0.7262	0.00129775	0.000205219	2.41e-10	956350	0.2738	6.69729e-07	/	/	/
Diastolic blood pressure	rs6602177	T	C	0.7055	-0.00137129	0.000217082	2.42e-10	811726	0.2945	7.81399e-07	/	/	/
Diastolic blood pressure	rs2390258	A	G	0.3079	-0.00122301	0.000193357	2.68e-10	991567	0.3079	6.37486e-07	/	/	/
Diastolic blood pressure	rs11945489	T	C	0.2922	-0.00124792	0.000198102	2.75e-10	978946	0.2922	6.44165e-07	/	/	/
Diastolic blood pressure	rs11178076	T	C	0.2025	-0.00140688	0.000223013	2.81e-10	985145	0.2025	6.39293e-07	/	/	/
Diastolic blood pressure	rs1047030	A	G	0.8052	0.00153144	0.000243179	3.01e-10	863249	0.1948	7.35733e-07	/	/	/
Diastolic blood pressure	rs3774702	A	G	0.1772	0.00147568	0.000234875	3.16e-10	991643	0.1772	6.35e-07	/	/	/
Diastolic blood pressure	rs113134141	A	G	0.8985	-0.00186121	0.00029656	3.47e-10	988117	0.1015	6.31837e-07	/	/	/
Diastolic blood pressure	rs62004794	A	G	0.4418	-0.00112456	0.000179122	3.77e-10	994699	0.4418	6.23745e-07	/	/	/
Diastolic blood pressure	rs7694000	A	T	0.5374	-0.00113167	0.000181495	3.9e-10	972970	0.4626	6.36759e-07	/	/	/
Diastolic blood pressure	rs34161718	T	C	0.2365	-0.001414	0.000226572	4.01e-10	869075	0.2365	7.2205e-07	/	/	/
Diastolic blood pressure	rs73105827	T	G	0.0908	-0.00201542	0.000322657	4.11e-10	930102	0.0908	6.70667e-07	/	/	/
Diastolic blood pressure	rs7965392	A	G	0.3854	0.00115302	0.000185053	4.16e-10	988240	0.3854	6.29813e-07	/	/	/
Diastolic blood pressure	rs4424827	T	C	0.5663	-0.00112456	0.000180308	4.17e-10	997834	0.4337	6.21194e-07	/	/	/
Diastolic blood pressure	rs72704264	C	G	0.2138	0.00139146	0.000223013	4.23e-10	943860	0.2138	6.50896e-07	/	/	/
Diastolic blood pressure	rs9563529	T	G	0.2058	0.00139146	0.000223013	4.27e-10	976370	0.2058	6.32916e-07	/	/	/
Diastolic blood pressure	rs12983238	A	G	0.306	-0.00129893	0.000208778	4.64e-10	861144	0.306	7.16612e-07	/	/	/
Diastolic blood pressure	rs731681	C	G	0.5548	-0.00111862	0.000179122	4.71e-10	991596	0.4452	6.18144e-07	/	/	/
Diastolic blood pressure	rs62169544	A	G	0.4412	-0.00112337	0.000180308	4.88e-10	984305	0.4412	6.22253e-07	/	/	/
Diastolic blood pressure	rs2929184	A	G	0.77	0.00138078	0.000221827	5.05e-10	906882	0.23	6.75304e-07	/	/	/
Diastolic blood pressure	rs11857515	A	T	0.2032	0.00144958	0.000233689	5.22e-10	904856	0.2032	6.80441e-07	/	/	/
Diastolic blood pressure	rs13796	T	C	0.864	-0.00163227	0.000263345	5.48e-10	977678	0.136	6.2613e-07	/	/	/
Diastolic blood pressure	rs7843475	C	G	0.7411	-0.00127284	0.000205219	5.85e-10	971563	0.2589	6.21703e-07	/	/	/
Diastolic blood pressure	rs4411245	A	G	0.2934	0.00121352	0.00019573	5.92e-10	994687	0.2934	6.10604e-07	/	/	/
Diastolic blood pressure	rs4420291	A	G	0.5055	0.00111151	0.000179122	5.97e-10	984237	0.4945	6.17649e-07	/	/	/
Diastolic blood pressure	rs76164690	T	G	0.8603	-0.00162871	0.000263345	6.07e-10	952554	0.1397	6.3762e-07	/	/	/
Diastolic blood pressure	rs66518071	C	G	0.7432	0.0013796	0.000223013	6.08e-10	838526	0.2568	7.26499e-07	/	/	/
Diastolic blood pressure	rs59986178	C	G	0.1048	0.00186477	0.000302491	7.53e-10	943119	0.1048	6.52471e-07	/	/	/
Diastolic blood pressure	rs75507123	T	G	0.1281	-0.00165599	0.000269276	8.47e-10	977204	0.1281	6.12578e-07	/	/	/
Diastolic blood pressure	rs12919839	T	C	0.2866	-0.00121234	0.000198102	8.91e-10	991568	0.2866	6.01016e-07	/	/	/
Diastolic blood pressure	rs12216886	T	G	0.8064	0.00139383	0.000227758	9.22e-10	984894	0.1936	6.06606e-07	/	/	/
Diastolic blood pressure	rs11080134	A	G	0.6464	-0.0011554	0.000188612	9.27e-10	973698	0.3536	6.10248e-07	/	/	/
Diastolic blood pressure	rs1098708	A	G	0.5411	-0.00110439	0.000180308	9.3e-10	979641	0.4589	6.05717e-07	/	/	/
Diastolic blood pressure	rs6730785	A	C	0.3762	0.00112337	0.000183867	9.78e-10	990530	0.3762	5.92296e-07	/	/	/
Diastolic blood pressure	rs3766694	T	C	0.3982	0.00110439	0.000181495	1.05e-09	998077	0.3982	5.84558e-07	/	/	/
Diastolic blood pressure	rs57786342	A	G	0.2066	0.0013535	0.000221827	1.1e-09	984056	0.2066	6.00577e-07	/	/	/
Diastolic blood pressure	rs9456648	T	C	0.3179	-0.00116845	0.000192171	1.2e-09	991730	0.3179	5.92087e-07	/	/	/
Diastolic blood pressure	rs12474050	T	C	0.3424	0.00114235	0.000188612	1.27e-09	990927	0.3424	5.87656e-07	/	/	/
Diastolic blood pressure	rs55706574	A	G	0.6212	-0.00119573	0.000196916	1.32e-09	872032	0.3788	6.7288e-07	/	/	/
Diastolic blood pressure	rs2707238	C	G	0.2842	0.00120878	0.000199288	1.37e-09	973529	0.2842	5.94482e-07	/	/	/
Diastolic blood pressure	rs10864859	T	G	0.9151	0.00203321	0.000335706	1.39e-09	916951	0.0849	6.42351e-07	/	/	/
Diastolic blood pressure	rs1885018	A	C	0.8317	0.00145077	0.00023962	1.5e-09	984972	0.1683	5.89221e-07	/	/	/
Diastolic blood pressure	rs6776964	A	G	0.5175	0.00108422	0.000179122	1.6e-09	979790	0.4825	5.8705e-07	/	/	/
Diastolic blood pressure	rs62229372	T	C	0.1269	0.0017153	0.000284698	1.69e-09	896802	0.1269	6.51984e-07	/	/	/
Diastolic blood pressure	rs13270541	A	G	0.2199	0.00130486	0.000217082	1.71e-09	979473	0.2199	5.84165e-07	/	/	/
Diastolic blood pressure	rs34324971	A	G	0.1864	0.0014223	0.000236062	1.81e-09	936029	0.1864	6.13578e-07	/	/	/
Diastolic blood pressure	rs9479509	A	G	0.298	-0.00117675	0.00019573	1.83e-09	992935	0.298	5.79364e-07	/	/	/
Diastolic blood pressure	rs72926986	T	G	0.3003	-0.0011637	0.000193357	1.84e-09	1003910	0.3003	5.69089e-07	/	/	/
Diastolic blood pressure	rs4926923	T	C	0.9108	0.0019134	0.000319098	1.98e-09	955233	0.0892	5.94883e-07	/	/	/
Diastolic blood pressure	rs73049928	A	G	0.8072	-0.00138434	0.000231317	2.13e-09	955762	0.1928	5.96492e-07	/	/	/
Diastolic blood pressure	rs111777102	T	C	0.0664	0.00218624	0.000365362	2.15e-09	962726	0.0664	5.9259e-07	/	/	/
Diastolic blood pressure	rs59333122	A	G	0.2724	0.00126809	0.000212337	2.36e-09	902915	0.2724	6.37426e-07	/	/	/
Diastolic blood pressure	rs10193543	T	G	0.8392	0.00144958	0.000243179	2.51e-09	994420	0.1608	5.67112e-07	/	/	/
Diastolic blood pressure	rs1861881	T	G	0.3131	0.00114828	0.000193357	2.53e-09	988541	0.3131	5.67155e-07	/	/	/
Diastolic blood pressure	rs115528323	T	C	0.0626	0.0025694	0.000431791	2.71e-09	744913	0.0626	7.74803e-07	/	/	/
Diastolic blood pressure	rs62380354	A	C	0.8906	0.00177936	0.000298932	2.72e-09	912467	0.1094	6.16961e-07	/	/	/
Diastolic blood pressure	rs3782480	T	G	0.1139	0.00167616	0.000282325	2.77e-09	987417	0.1139	5.67108e-07	/	/	/
Diastolic blood pressure	rs61924955	T	C	0.8603	-0.00155279	0.000260973	2.78e-09	969080	0.1397	5.79563e-07	/	/	/
Diastolic blood pressure	rs1571737	T	C	0.8253	0.00141163	0.000237248	2.78e-09	975168	0.1747	5.7461e-07	/	/	/
Diastolic blood pressure	rs72851229	C	G	0.1733	-0.00142586	0.00023962	2.85e-09	955111	0.1733	5.82546e-07	/	/	/
Diastolic blood pressure	rs2940928	A	G	0.1995	-0.00134164	0.000225386	2.86e-09	982362	0.1995	5.74916e-07	/	/	/
Diastolic blood pressure	rs7753695	T	C	0.4378	0.00107117	0.000180308	3.06e-09	986258	0.4378	5.64829e-07	/	/	/
Diastolic blood pressure	rs2450128	A	G	0.1572	-0.00145314	0.000245552	3.11e-09	995005	0.1572	5.59531e-07	/	/	/
Diastolic blood pressure	rs240069	C	G	0.8454	-0.00146619	0.000247924	3.32e-09	992514	0.1546	5.61932e-07	/	/	/
Diastolic blood pressure	rs61653296	A	G	0.7997	-0.00133215	0.000225386	3.35e-09	978736	0.2003	5.68516e-07	/	/	/
Diastolic blood pressure	rs9865843	A	G	0.5197	-0.00107473	0.000181495	3.42e-09	964939	0.4803	5.76629e-07	/	/	/
Diastolic blood pressure	rs4507125	A	C	0.7858	-0.00128233	0.000217082	3.58e-09	997347	0.2142	5.53551e-07	/	/	/
Diastolic blood pressure	rs11077961	A	G	0.6293	0.00112218	0.000189798	3.61e-09	942863	0.3707	5.8754e-07	/	/	/
Diastolic blood pressure	rs4908678	T	C	0.6257	-0.00109609	0.00018624	3.94e-09	970592	0.3743	5.62736e-07	/	/	/
Diastolic blood pressure	rs7095584	A	G	0.6189	0.00108897	0.000185053	3.94e-09	976329	0.3811	5.59396e-07	/	/	/
Diastolic blood pressure	rs11108209	T	C	0.9081	-0.00182562	0.000311981	4.66e-09	982002	0.0919	5.5629e-07	/	/	/
Diastolic blood pressure	rs56236159	T	C	0.1457	-0.00152432	0.000259786	4.77e-09	971745	0.1457	5.7843e-07	/	/	/
Diastolic blood pressure	rs227426	T	G	0.5616	0.00105931	0.000181495	4.92e-09	981348	0.4384	5.52555e-07	/	/	/
Diastolic blood pressure	rs72847884	A	G	0.9547	0.00259786	0.00044484	5.04e-09	938383	0.0453	5.83752e-07	/	/	/
Diastolic blood pressure	rs1718845	A	G	0.2973	-0.00114235	0.00019573	5.14e-09	991416	0.2973	5.45246e-07	/	/	/
Diastolic blood pressure	rs10184839	A	T	0.287	-0.00115302	0.000196916	5.16e-09	991458	0.287	5.441e-07	/	/	/
Diastolic blood pressure	rs112393817	C	G	0.7824	0.0012669	0.000217082	5.4e-09	985356	0.2176	5.46519e-07	/	/	/
Diastolic blood pressure	rs12078697	C	G	0.2103	-0.0012847	0.000220641	5.46e-09	983765	0.2103	5.48193e-07	/	/	/
Diastolic blood pressure	rs61892344	T	C	0.1736	-0.00137841	0.000236062	5.64e-09	991397	0.1736	5.45164e-07	/	/	/
Diastolic blood pressure	rs34587285	T	C	0.3974	0.00107355	0.000183867	5.71e-09	974277	0.3974	5.51987e-07	/	/	/
Diastolic blood pressure	rs66502847	A	G	0.4901	0.00104982	0.000180308	5.96e-09	974549	0.4901	5.50847e-07	/	/	/
Diastolic blood pressure	rs112905092	T	C	0.0157	0.00447331	0.000771056	6.67e-09	867614	0.0157	6.18465e-07	/	/	/
Diastolic blood pressure	rs8056413	T	G	0.5971	-0.00106999	0.000185053	6.88e-09	968034	0.4029	5.50849e-07	/	/	/
Diastolic blood pressure	rs2273171	T	C	0.5266	-0.00102966	0.000177936	7.48e-09	1005040	0.4734	5.28595e-07	/	/	/
Diastolic blood pressure	rs41475048	A	G	0.7485	-0.00121471	0.000209964	7.77e-09	948042	0.2515	5.55526e-07	/	/	/
Diastolic blood pressure	rs35287509	T	C	0.6643	-0.00109015	0.000188612	8.21e-09	993370	0.3357	5.30056e-07	/	/	/
Diastolic blood pressure	rs8128234	T	C	0.2105	0.00127046	0.000220641	8.37e-09	978549	0.2105	5.36486e-07	/	/	/
Diastolic blood pressure	rs2222544	T	C	0.7368	-0.00117082	0.000202847	8.53e-09	985886	0.2632	5.31673e-07	/	/	/
Diastolic blood pressure	rs11141731	T	C	0.2249	-0.00123725	0.000215896	9.28e-09	981783	0.2249	5.33692e-07	/	/	/
Diastolic blood pressure	rs983353	A	G	0.6988	-0.00112693	0.000196916	9.78e-09	975254	0.3012	5.34601e-07	/	/	/
Diastolic blood pressure	rs4837127	T	C	0.2196	0.00125504	0.000219454	9.87e-09	963146	0.2196	5.39878e-07	/	/	/
Diastolic blood pressure	rs13392090	A	C	0.4505	-0.0010427	0.000181495	1e-08	959135	0.4505	5.38288e-07	/	/	/
Diastolic blood pressure	rs1263671	T	C	0.8367	-0.00141637	0.000246738	1.01e-08	946841	0.1633	5.48201e-07	/	/	/
Diastolic blood pressure	rs12790943	T	C	0.4196	-0.00103559	0.000180308	1.01e-08	990963	0.4196	5.22356e-07	/	/	/
Diastolic blood pressure	rs72639047	A	G	0.1335	-0.0015172	0.000264531	1.02e-08	984121	0.1335	5.32557e-07	/	/	/
Diastolic blood pressure	rs117533700	T	C	0.0346	-0.00293476	0.000512456	1.03e-08	927801	0.0346	5.75384e-07	/	/	/
Diastolic blood pressure	rs4834735	T	C	0.1357	0.00150059	0.000262159	1.1e-08	985729	0.1357	5.28202e-07	/	/	/
Diastolic blood pressure	rs56312513	A	G	0.7371	-0.00116133	0.000202847	1.12e-08	990348	0.2629	5.22706e-07	/	/	/
Diastolic blood pressure	rs334414	T	C	0.6171	-0.00108422	0.000189798	1.12e-08	938757	0.3829	5.55531e-07	/	/	/
Diastolic blood pressure	rs72936986	A	C	0.7189	0.00113167	0.000198102	1.2e-08	993929	0.2811	5.17608e-07	/	/	/
Diastolic blood pressure	rs7628351	C	G	0.7833	0.00123132	0.000215896	1.21e-08	1001400	0.2167	5.14703e-07	/	/	/
Diastolic blood pressure	rs10889711	T	C	0.368	0.00105813	0.00018624	1.22e-08	979027	0.368	5.20798e-07	/	/	/
Diastolic blood pressure	rs7313556	A	G	0.3512	0.00106762	0.000187426	1.24e-08	985610	0.3512	5.19428e-07	/	/	/
Diastolic blood pressure	rs3213545	A	G	0.2887	0.00115065	0.000201661	1.24e-08	948370	0.2887	5.43773e-07	/	/	/
Diastolic blood pressure	rs57327054	T	C	0.3087	-0.00111981	0.000196916	1.26e-08	970306	0.3087	5.35207e-07	/	/	/
Diastolic blood pressure	rs645144	T	C	0.6731	0.00109015	0.000192171	1.44e-08	978320	0.3269	5.22998e-07	/	/	/
Diastolic blood pressure	rs11604175	T	C	0.255	0.00116726	0.000206406	1.45e-08	978956	0.255	5.1768e-07	/	/	/
Diastolic blood pressure	rs2142141	C	G	0.5403	-0.00105457	0.000187426	1.75e-08	916088	0.4597	5.52443e-07	/	/	/
Diastolic blood pressure	rs11721328	A	G	0.1329	0.00164769	0.000293001	1.8e-08	832149	0.1329	6.25711e-07	/	/	/
Diastolic blood pressure	rs2425757	T	C	0.3117	-0.00109134	0.000193357	1.8e-08	982406	0.3117	5.11052e-07	/	/	/
Diastolic blood pressure	rs28533980	T	C	0.4161	0.00104745	0.00018624	1.81e-08	942200	0.4161	5.33129e-07	/	/	/
Diastolic blood pressure	rs61909958	C	G	0.8129	0.00133689	0.000237248	1.88e-08	924948	0.1871	5.43668e-07	/	/	/
Diastolic blood pressure	rs1811739	A	G	0.2497	0.00118743	0.000211151	1.89e-08	953705	0.2497	5.28319e-07	/	/	/
Diastolic blood pressure	rs181522314	T	C	0.9798	-0.00388019	0.000691578	1.96e-08	859973	0.0202	5.9597e-07	/	/	/
Diastolic blood pressure	rs2369796	A	T	0.5349	0.00103796	0.000185053	2.01e-08	931596	0.4651	5.36056e-07	/	/	/
Diastolic blood pressure	rs2065152	T	C	0.3591	0.00104033	0.000185053	2.08e-08	995230	0.3591	4.98172e-07	/	/	/
Diastolic blood pressure	rs172906	A	C	0.4413	-0.00109134	0.00019573	2.6e-08	839076	0.4413	5.87304e-07	/	/	/
Diastolic blood pressure	rs72948328	T	C	0.0596	0.00214828	0.000386714	2.75e-08	949091	0.0596	5.17334e-07	/	/	/
Diastolic blood pressure	rs11130567	T	C	0.6987	0.00110558	0.000199288	2.94e-08	941711	0.3013	5.14632e-07	/	/	/
Diastolic blood pressure	rs72930904	T	C	0.1595	-0.00135113	0.000244365	3.08e-08	999990	0.1595	4.89464e-07	/	/	/
Diastolic blood pressure	rs9834975	A	T	0.5619	-0.000991696	0.000179122	3.09e-08	1004100	0.4381	4.84194e-07	/	/	/
Diastolic blood pressure	rs10127776	A	G	0.3205	-0.00106643	0.000193357	3.19e-08	970436	0.3205	4.95349e-07	/	/	/
Diastolic blood pressure	rs529279	T	C	0.4712	-0.00099051	0.000179122	3.28e-08	979843	0.4712	4.88928e-07	/	/	/
Diastolic blood pressure	rs3013095	T	G	0.6043	0.00100474	0.000181495	3.37e-08	995594	0.3957	4.82792e-07	/	/	/
Diastolic blood pressure	rs2144249	T	C	0.8501	0.00138316	0.000250297	3.38e-08	988887	0.1499	4.87577e-07	/	/	/
Diastolic blood pressure	rs12536606	T	C	0.2699	-0.00111744	0.000202847	3.43e-08	973827	0.2699	4.9211e-07	/	/	/
Diastolic blood pressure	rs7781425	A	G	0.311	-0.00108778	0.000196916	3.45e-08	952179	0.311	5.07099e-07	/	/	/
Diastolic blood pressure	rs9627391	T	C	0.3317	0.00104745	0.000189798	3.61e-08	993252	0.3317	4.86422e-07	/	/	/
Diastolic blood pressure	rs77625383	T	C	0.8812	-0.00155042	0.000282325	3.97e-08	957748	0.1188	5.03288e-07	/	/	/
Diastolic blood pressure	rs6442608	T	C	0.8238	-0.00131317	0.00023962	4.18e-08	949809	0.1762	5.00608e-07	/	/	/
Diastolic blood pressure	rs4696248	A	C	0.4936	0.000997628	0.000182681	4.28e-08	957246	0.4936	4.97549e-07	/	/	/
Diastolic blood pressure	rs818508	T	C	0.789	-0.00119217	0.000218268	4.44e-08	994675	0.211	4.73224e-07	/	/	/
Diastolic blood pressure	rs9386780	A	G	0.4862	0.000976275	0.000177936	4.51e-08	990858	0.4862	4.76194e-07	/	/	/
Diastolic blood pressure	rs12403358	C	G	0.376	0.00102372	0.000187426	4.52e-08	964839	0.376	4.91778e-07	/	/	/
Diastolic blood pressure	rs28362590	T	G	0.7531	0.00113879	0.000208778	4.9e-08	984370	0.2469	4.82271e-07	0.0196309	300	65.6832
Systolic blood pressure	rs2480171	T	C	0.1222	0.00145074	0.000265769	4.96e-08	971638	0.1222	4.51522e-07	/	/	/
Systolic blood pressure	rs1236093	T	C	0.397	0.00101347	0.000185684	4.79e-08	903679	0.397	4.91763e-07	/	/	/
Systolic blood pressure	rs78231605	T	C	0.0362	-0.0027236	0.000498937	4.78e-08	874430	0.0362	5.17621e-07	/	/	/
Systolic blood pressure	rs12661604	A	G	0.3993	0.000975195	0.000177888	4.31e-08	959632	0.3993	4.56215e-07	/	/	/
Systolic blood pressure	rs4775376	T	C	0.3846	0.00097803	0.000178597	4.11e-08	971665	0.3846	4.52794e-07	/	/	/
Systolic blood pressure	rs13166235	A	G	0.0698	0.00201063	0.000366407	3.96e-08	857644	0.0698	5.2496e-07	/	/	/
Systolic blood pressure	rs3810299	T	C	0.8699	-0.0014309	0.000259391	3.5e-08	965550	0.1301	4.63442e-07	/	/	/
Systolic blood pressure	rs2978398	A	G	0.4234	-0.000978738	0.000177179	3.49e-08	950556	0.4234	4.67723e-07	/	/	/
Systolic blood pressure	rs6996733	T	C	0.8458	0.00133381	0.000241673	3.34e-08	958002	0.1542	4.64053e-07	/	/	/
Systolic blood pressure	rs2395622	T	C	0.8174	-0.00124167	0.000224663	3.29e-08	981184	0.1826	4.60235e-07	/	/	/
Systolic blood pressure	rs6953231	T	C	0.2718	-0.00108505	0.000196315	3.22e-08	967337	0.2718	4.66044e-07	/	/	/
Systolic blood pressure	rs60191654	A	G	0.813	-0.00122679	0.000221828	3.15e-08	978933	0.187	4.57617e-07	/	/	/
Systolic blood pressure	rs72799495	A	G	0.1647	-0.00130404	0.000235294	3.01e-08	965237	0.1647	4.67894e-07	/	/	/
Systolic blood pressure	rs893982	C	G	0.3992	-0.000975904	0.000175762	2.85e-08	981553	0.3992	4.5684e-07	/	/	/
Systolic blood pressure	rs11757455	A	G	0.0655	-0.00194543	0.000350106	2.81e-08	972118	0.0655	4.6332e-07	/	/	/
Systolic blood pressure	rs10820855	T	C	0.6844	-0.00105741	0.000189936	2.66e-08	938773	0.3156	4.83015e-07	/	/	/
Systolic blood pressure	rs12979	C	G	0.8694	0.00143515	0.000257973	2.6e-08	965140	0.1306	4.67723e-07	/	/	/
Systolic blood pressure	rs4957026	A	G	0.3388	0.00102481	0.000184266	2.57e-08	964742	0.3388	4.70532e-07	/	/	/
Systolic blood pressure	rs56352451	T	C	0.1329	0.00141176	0.000253721	2.54e-08	982772	0.1329	4.59355e-07	/	/	/
Systolic blood pressure	rs2152258	T	C	0.3463	0.00102339	0.000183558	2.51e-08	961665	0.3463	4.74178e-07	/	/	/
Systolic blood pressure	rs2059752	T	C	0.9003	-0.00177959	0.000318923	2.46e-08	810805	0.0997	5.68528e-07	/	/	/
Systolic blood pressure	rs12595031	T	C	0.575	0.00097803	0.000174344	2.11e-08	980441	0.425	4.6751e-07	/	/	/
Systolic blood pressure	rs9842387	T	C	0.4649	0.000977321	0.000173636	1.91e-08	971734	0.4649	4.75225e-07	/	/	/
Systolic blood pressure	rs111464338	T	C	0.9839	-0.00433097	0.000770376	1.88e-08	866199	0.0161	5.94261e-07	/	/	/
Systolic blood pressure	rs7874646	T	C	0.1996	-0.00121332	0.00021545	1.81e-08	983030	0.1996	4.70382e-07	/	/	/
Systolic blood pressure	rs1011390	T	C	0.3877	0.00102197	0.000180723	1.51e-08	947123	0.3877	4.95869e-07	/	/	/
Systolic blood pressure	rs55732192	T	G	0.0942	-0.00170021	0.000300496	1.5e-08	955435	0.0942	4.9331e-07	/	/	/
Systolic blood pressure	rs1882289	A	G	0.8841	-0.00153012	0.000268604	1.26e-08	983778	0.1159	4.79806e-07	/	/	/
Systolic blood pressure	rs10189186	A	G	0.5306	0.00101205	0.000177888	1.2e-08	937171	0.4694	5.10203e-07	/	/	/
Systolic blood pressure	rs179972	T	C	0.4307	0.00104748	0.000183558	1.2e-08	897710	0.4307	5.38073e-07	/	/	/
Systolic blood pressure	rs9311344	A	G	0.1808	0.00129908	0.000227498	1.07e-08	962154	0.1808	4.99907e-07	/	/	/
Systolic blood pressure	rs6545155	T	C	0.7825	0.00119844	0.000209072	9.84e-09	978469	0.2175	4.88885e-07	/	/	/
Systolic blood pressure	rs9401090	T	C	0.7501	0.00116017	0.000201984	9.25e-09	957541	0.2499	5.04613e-07	/	/	/
Systolic blood pressure	rs2498586	T	C	0.1696	-0.0013579	0.000236712	9.22e-09	935426	0.1696	5.19374e-07	/	/	/
Systolic blood pressure	rs7218708	A	G	0.4922	-0.00101772	0.000176471	8.47e-09	943933	0.4922	5.17749e-07	/	/	/
Systolic blood pressure	rs6593297	A	T	0.2999	0.00112048	0.000194189	8.38e-09	934643	0.2999	5.27201e-07	/	/	/
Systolic blood pressure	rs6466878	T	C	0.3169	0.00106804	0.000184975	8.11e-09	982984	0.3169	4.93866e-07	/	/	/
Systolic blood pressure	rs7765526	A	G	0.4702	0.00102339	0.000176471	6.79e-09	944753	0.4702	5.21801e-07	/	/	/
Systolic blood pressure	rs56085433	A	G	0.1442	-0.00148689	0.000255847	6.23e-09	927966	0.1442	5.45663e-07	/	/	/
Systolic blood pressure	rs9899540	A	G	0.6107	-0.00103331	0.000177888	6.06e-09	977480	0.3893	5.07696e-07	/	/	/
Systolic blood pressure	rs260508	T	G	0.6135	0.00105245	0.000180014	5.17e-09	952811	0.3865	5.25283e-07	/	/	/
Systolic blood pressure	rs11210029	A	G	0.6315	-0.00105174	0.000180014	5.16e-09	967234	0.3685	5.14819e-07	/	/	/
Systolic blood pressure	rs62082230	A	T	0.2761	-0.00116655	0.000199858	5.16e-09	926935	0.2761	5.43977e-07	/	/	/
Systolic blood pressure	rs72844590	T	G	0.1489	0.00147626	0.000252303	4.77e-09	921971	0.1489	5.5237e-07	/	/	/
Systolic blood pressure	rs7256564	A	G	0.3134	0.00108646	0.000185684	4.58e-09	989027	0.3134	5.07999e-07	/	/	/
Systolic blood pressure	rs190194639	T	C	0.0767	0.00194614	0.00033168	4.55e-09	956021	0.0767	5.36433e-07	/	/	/
Systolic blood pressure	rs3807925	A	G	0.6494	-0.00107158	0.00018214	4.12e-09	963586	0.3506	5.22882e-07	/	/	/
Systolic blood pressure	rs17245822	A	C	0.6312	-0.00107442	0.00018214	3.92e-09	949850	0.3688	5.37443e-07	/	/	/
Systolic blood pressure	rs1154214	T	G	0.3956	-0.00104607	0.000177888	3.87e-09	974836	0.3956	5.23274e-07	/	/	/
Systolic blood pressure	rs61040371	T	C	0.6273	0.00105811	0.000179305	3.8e-09	975409	0.3727	5.23516e-07	/	/	/
Systolic blood pressure	rs9507885	T	C	0.1124	-0.00166336	0.000282069	3.76e-09	926795	0.1124	5.52059e-07	/	/	/
Systolic blood pressure	rs9869437	A	C	0.3549	-0.00107867	0.000182849	3.43e-09	955065	0.3549	5.32768e-07	/	/	/
Systolic blood pressure	rs3858217	C	G	0.2592	0.00118214	0.000199858	3.27e-09	952800	0.2592	5.36666e-07	/	/	/
Systolic blood pressure	rs1837164	A	T	0.3741	0.00106095	0.000179305	3.13e-09	971120	0.3741	5.27123e-07	/	/	/
Systolic blood pressure	rs12901664	T	C	0.3497	0.00107371	0.000181432	3.11e-09	982522	0.3497	5.24337e-07	/	/	/
Systolic blood pressure	rs3737801	C	G	0.9085	0.00211481	0.000356485	3.03e-09	784412	0.0915	7.43566e-07	/	/	/
Systolic blood pressure	rs1331012	T	G	0.2657	0.00115663	0.000194897	3e-09	986732	0.2657	5.22013e-07	/	/	/
Systolic blood pressure	rs7988232	A	G	0.416	0.0010489	0.000176471	2.99e-09	961374	0.416	5.34571e-07	/	/	/
Systolic blood pressure	rs7128707	A	T	0.2603	-0.00116797	0.000197023	2.94e-09	980826	0.2603	5.25315e-07	/	/	/
Systolic blood pressure	rs9608690	A	G	0.0661	-0.0021141	0.000355776	2.9e-09	954650	0.0661	5.51803e-07	/	/	/
Systolic blood pressure	rs11694601	A	G	0.5928	-0.00109497	0.000184266	2.89e-09	906815	0.4072	5.78827e-07	/	/	/
Systolic blood pressure	rs7198817	A	C	0.6294	-0.00106308	0.000178597	2.79e-09	973163	0.3706	5.27218e-07	/	/	/
Systolic blood pressure	rs35450617	T	G	0.7	-0.00114033	0.000190645	2.33e-09	952562	0.3	5.46144e-07	/	/	/
Systolic blood pressure	rs74774746	C	G	0.2612	-0.00120836	0.000201984	2.08e-09	934653	0.2612	5.6354e-07	/	/	/
Systolic blood pressure	rs3121685	T	C	0.4814	-0.00104536	0.000174344	1.92e-09	968680	0.4814	5.4563e-07	/	/	/
Systolic blood pressure	rs11187142	T	C	0.1084	0.00168533	0.000280652	1.89e-09	964357	0.1084	5.49034e-07	/	/	/
Systolic blood pressure	rs10743086	A	G	0.207	-0.00129837	0.000214741	1.57e-09	967425	0.207	5.5344e-07	/	/	/
Systolic blood pressure	rs2060664	T	C	0.7479	0.00119631	0.000197732	1.49e-09	984068	0.2521	5.39681e-07	/	/	/
Systolic blood pressure	rs117206641	A	G	0.1408	0.0015287	0.000253012	1.48e-09	942324	0.1408	5.65423e-07	/	/	/
Systolic blood pressure	rs12703989	A	G	0.4888	0.00107796	0.000177179	1.26e-09	930595	0.4888	5.80706e-07	/	/	/
Systolic blood pressure	rs2920899	T	G	0.7861	0.00131184	0.00021545	1.17e-09	942120	0.2139	5.78732e-07	/	/	/
Systolic blood pressure	rs1650911	C	G	0.7654	0.00126648	0.000207654	1.09e-09	938231	0.2346	5.76025e-07	/	/	/
Systolic blood pressure	rs184457	A	G	0.3019	-0.00117576	0.000192771	1.09e-09	947660	0.3019	5.82706e-07	/	/	/
Systolic blood pressure	rs9857362	A	C	0.5308	0.00107016	0.000175053	9.71e-10	955235	0.4692	5.70452e-07	/	/	/
Systolic blood pressure	rs11579440	T	C	0.8488	0.00150035	0.000245216	9.4e-10	952026	0.1512	5.77796e-07	/	/	/
Systolic blood pressure	rs10766533	A	T	0.709	0.00118001	0.000192771	8.82e-10	964398	0.291	5.74571e-07	/	/	/
Systolic blood pressure	rs6712203	T	C	0.3716	-0.00110631	0.000180723	8.74e-10	957484	0.3716	5.71602e-07	/	/	/
Systolic blood pressure	rs2801008	T	G	0.6807	-0.00115521	0.00018781	7.33e-10	957134	0.3193	5.80104e-07	/	/	/
Systolic blood pressure	rs7976167	T	C	0.6858	0.00116088	0.000188519	7.21e-10	958369	0.3142	5.80774e-07	/	/	/
Systolic blood pressure	rs6739913	A	G	0.2846	0.0011871	0.000192062	6.4e-10	971993	0.2846	5.73838e-07	/	/	/
Systolic blood pressure	rs3729931	A	G	0.3607	-0.00111198	0.000179305	5.75e-10	975936	0.3607	5.7026e-07	/	/	/
Systolic blood pressure	rs6540125	T	G	0.3482	0.0011623	0.000186393	4.54e-10	944831	0.3482	6.13207e-07	/	/	/
Systolic blood pressure	rs112260610	T	C	0.1402	0.00157052	0.000250886	3.79e-10	967455	0.1402	5.94649e-07	/	/	/
Systolic blood pressure	rs17115145	T	C	0.397	0.00111198	0.000177179	3.74e-10	970892	0.397	5.92011e-07	/	/	/
Systolic blood pressure	rs142449193	T	C	0.0455	-0.0027477	0.000437987	3.64e-10	914647	0.0455	6.55775e-07	/	/	/
Systolic blood pressure	rs12153395	A	G	0.1105	-0.00179164	0.000284904	3.16e-10	928293	0.1105	6.31013e-07	/	/	/
Systolic blood pressure	rs1405349	T	C	0.7209	0.0012275	0.000194897	3.14e-10	960573	0.2791	6.06327e-07	/	/	/
Systolic blood pressure	rs4143175	T	C	0.2422	0.00127711	0.000202693	3.14e-10	969097	0.2422	5.98707e-07	/	/	/
Systolic blood pressure	rs6774721	C	G	0.8782	0.00174132	0.0002764	3e-10	918324	0.1218	6.48675e-07	/	/	/
Systolic blood pressure	rs11771693	A	G	0.6721	0.00118568	0.00018781	2.72e-10	946781	0.3279	6.19645e-07	/	/	/
Systolic blood pressure	rs10923038	A	C	0.6149	0.00115167	0.00018214	2.41e-10	938903	0.3851	6.28146e-07	/	/	/
Systolic blood pressure	rs6823767	T	C	0.7216	-0.00122679	0.00019348	2.38e-10	968557	0.2784	6.04694e-07	/	/	/
Systolic blood pressure	rs138877676	T	G	0.0192	-0.00464635	0.000732814	2.27e-10	770608	0.0192	8.13084e-07	/	/	/
Systolic blood pressure	rs76719272	T	C	0.1286	-0.00169667	0.000266478	1.98e-10	919912	0.1286	6.45183e-07	/	/	/
Systolic blood pressure	rs33996239	T	C	0.0609	-0.00250744	0.000392629	1.71e-10	855284	0.0609	7.19152e-07	/	/	/
Systolic blood pressure	rs78151625	T	C	0.8337	-0.00149398	0.000233877	1.6e-10	970061	0.1663	6.18898e-07	/	/	/
Systolic blood pressure	rs73187288	A	C	0.8932	-0.0018129	0.000283487	1.57e-10	965833	0.1068	6.27043e-07	/	/	/
Systolic blood pressure	rs28558845	C	G	0.1551	-0.001545	0.000240255	1.22e-10	972674	0.1551	6.25613e-07	/	/	/
Systolic blood pressure	rs112280096	A	C	0.3604	-0.00120907	0.000187101	1.13e-10	899917	0.3604	6.73949e-07	/	/	/
Systolic blood pressure	rs7555285	C	G	0.8013	0.00138979	0.00021545	1.09e-10	984298	0.1987	6.15069e-07	/	/	/
Systolic blood pressure	rs7187540	A	C	0.3368	-0.00125159	0.000194189	1.08e-10	883311	0.3368	6.998e-07	/	/	/
Systolic blood pressure	rs2979470	T	C	0.4866	0.0011467	0.000177179	1.04e-10	938053	0.4866	6.56993e-07	/	/	/
Systolic blood pressure	rs10274928	A	G	0.4857	0.00112828	0.000173636	8.68e-11	961771	0.4857	6.35985e-07	/	/	/
Systolic blood pressure	rs4875958	A	G	0.7112	0.00124876	0.000192062	7.77e-11	966333	0.2888	6.40585e-07	/	/	/
Systolic blood pressure	rs12694277	T	C	0.2966	-0.00125089	0.000192062	7.61e-11	939166	0.2966	6.52888e-07	/	/	/
Systolic blood pressure	rs13253358	T	C	0.3015	0.0012275	0.00018781	6.87e-11	976779	0.3015	6.34637e-07	/	/	/
Systolic blood pressure	rs34983854	A	G	0.6076	-0.00115096	0.000176471	6.84e-11	985907	0.3924	6.31677e-07	/	/	/
Systolic blood pressure	rs12042924	T	C	0.531	-0.00114458	0.000175053	6.26e-11	957271	0.469	6.52512e-07	/	/	/
Systolic blood pressure	rs1044822	T	C	0.1465	-0.00161233	0.000246634	6.15e-11	964416	0.1465	6.501e-07	/	/	/
Systolic blood pressure	rs11252324	T	G	0.0778	-0.00214245	0.000327427	5.76e-11	968589	0.0778	6.58653e-07	/	/	/
Systolic blood pressure	rs17396055	A	G	0.3283	-0.00122395	0.000187101	5.73e-11	950533	0.3283	6.60704e-07	/	/	/
Systolic blood pressure	rs79523138	A	G	0.8849	-0.00186322	0.000282069	3.82e-11	921343	0.1151	7.07175e-07	/	/	/
Systolic blood pressure	rs296797	T	C	0.4063	0.00116726	0.000176471	3.48e-11	972880	0.4063	6.5732e-07	/	/	/
Systolic blood pressure	rs863930	A	G	0.5359	0.0011545	0.000173636	2.89e-11	974400	0.4641	6.63e-07	/	/	/
Systolic blood pressure	rs12511987	T	G	0.8191	-0.00152587	0.000228916	2.71e-11	948526	0.1809	6.89985e-07	/	/	/
Systolic blood pressure	rs6723509	T	C	0.8597	0.00166407	0.00024876	2.32e-11	978709	0.1403	6.68e-07	/	/	/
Systolic blood pressure	rs67976715	C	G	0.231	0.00139688	0.000209072	2.3e-11	952867	0.231	6.93246e-07	/	/	/
Systolic blood pressure	rs4274337	A	G	0.1705	-0.00155918	0.000232459	1.96e-11	967056	0.1705	6.87642e-07	/	/	/
Systolic blood pressure	rs1551355	T	C	0.2341	0.00136924	0.000204111	1.96e-11	977823	0.2341	6.72301e-07	/	/	/
Systolic blood pressure	rs1036902	T	C	0.8442	-0.00161091	0.000239546	1.85e-11	968465	0.1558	6.82634e-07	/	/	/
Systolic blood pressure	rs11197813	A	G	0.7026	-0.0012764	0.000189936	1.84e-11	967802	0.2974	6.80852e-07	/	/	/
Systolic blood pressure	rs7514579	A	C	0.771	0.00139546	0.000207654	1.73e-11	960514	0.229	6.87634e-07	/	/	/
Systolic blood pressure	rs1870735	C	G	0.4548	0.00120553	0.000179305	1.73e-11	920759	0.4548	7.20711e-07	/	/	/
Systolic blood pressure	rs9875380	T	C	0.4614	-0.00117009	0.000173636	1.7e-11	969835	0.4614	6.80478e-07	/	/	/
Systolic blood pressure	rs1764975	T	C	0.1767	-0.00153225	0.000227498	1.56e-11	973353	0.1767	6.83096e-07	/	/	/
Systolic blood pressure	rs34941092	A	G	0.1508	-0.00163218	0.000241673	1.52e-11	977548	0.1508	6.823e-07	/	/	/
Systolic blood pressure	rs28558491	T	C	0.735	-0.00132814	0.000197023	1.47e-11	964798	0.265	6.87145e-07	/	/	/
Systolic blood pressure	rs6963105	A	G	0.4348	-0.00126081	0.000186393	1.39e-11	865693	0.4348	7.81303e-07	/	/	/
Systolic blood pressure	rs189267552	A	T	0.0128	-0.00554926	0.00081786	1.14e-11	908538	0.0128	7.78242e-07	/	/	/
Systolic blood pressure	rs7763294	T	G	0.3161	-0.00127853	0.000186393	6.85e-12	974393	0.3161	7.06751e-07	/	/	/
Systolic blood pressure	rs72816333	A	T	0.8282	0.0015769	0.000228916	5.88e-12	973885	0.1718	7.07611e-07	/	/	/
Systolic blood pressure	rs34130368	T	G	0.1166	-0.00192417	0.000279235	5.64e-12	914063	0.1166	7.62731e-07	/	/	/
Systolic blood pressure	rs62373688	A	T	0.129	0.00184763	0.000267895	5.49e-12	923388	0.129	7.67125e-07	/	/	/
Systolic blood pressure	rs2807337	T	C	0.3691	0.00124238	0.000178597	3.6e-12	981512	0.3691	7.1886e-07	/	/	/
Systolic blood pressure	rs11571376	C	G	0.7044	-0.00133522	0.000192062	3.49e-12	955396	0.2956	7.4244e-07	/	/	/
Systolic blood pressure	rs28377357	A	G	0.2933	-0.00131963	0.000189227	3.37e-12	980836	0.2933	7.21909e-07	/	/	/
Systolic blood pressure	rs1891730	T	C	0.6157	-0.00126506	0.000181432	2.95e-12	942888	0.3843	7.57342e-07	/	/	/
Systolic blood pressure	rs67720684	A	C	0.239	0.00144507	0.000206237	2.26e-12	953000	0.239	7.59614e-07	/	/	/
Systolic blood pressure	rs12572586	T	C	0.9369	-0.00258398	0.000366407	1.83e-12	924834	0.0631	7.89463e-07	/	/	/
Systolic blood pressure	rs4598218	T	C	0.6118	0.00127356	0.000180014	1.5e-12	949013	0.3882	7.70437e-07	/	/	/
Systolic blood pressure	rs1347345	A	G	0.6163	-0.00127002	0.000179305	1.45e-12	960174	0.3837	7.62844e-07	/	/	/
Systolic blood pressure	rs139354822	T	C	0.9691	0.00387881	0.000544295	1.06e-12	848246	0.0309	9.0106e-07	/	/	/
Systolic blood pressure	rs4129585	A	C	0.4392	0.00123955	0.000174344	1.06e-12	974650	0.4392	7.56878e-07	/	/	/
Systolic blood pressure	rs11634028	A	T	0.2069	0.00160028	0.000223955	9.46e-13	910682	0.2069	8.40451e-07	/	/	/
Systolic blood pressure	rs7045409	A	T	0.3702	-0.00129199	0.000180723	9.15e-13	968201	0.3702	7.78374e-07	/	/	/
Systolic blood pressure	rs62491354	A	G	0.1341	0.00181786	0.000253721	7.82e-13	981915	0.1341	7.67445e-07	/	/	/
Systolic blood pressure	rs72834453	T	G	0.8774	-0.00195606	0.000272856	7.7e-13	928921	0.1226	8.23156e-07	/	/	/
Systolic blood pressure	rs848445	T	C	0.2777	-0.00142027	0.000197732	6.57e-13	942015	0.2777	8.09217e-07	/	/	/
Systolic blood pressure	rs2379829	C	G	0.7261	-0.00143444	0.00019915	6.32e-13	943402	0.2739	8.18437e-07	/	/	/
Systolic blood pressure	rs11031051	A	C	0.6856	-0.00134585	0.000187101	5.8e-13	968022	0.3144	7.80871e-07	/	/	/
Systolic blood pressure	rs10460108	A	G	0.482	0.00150106	0.000208363	5.67e-13	763994	0.482	1.12514e-06	/	/	/
Systolic blood pressure	rs13179413	T	C	0.2786	0.00144933	0.000201276	5.57e-13	907076	0.2786	8.44345e-07	/	/	/
Systolic blood pressure	rs6788984	A	G	0.8557	0.0018129	0.000250177	3.96e-13	954941	0.1443	8.11643e-07	/	/	/
Systolic blood pressure	rs11159091	A	G	0.4602	0.00127073	0.000174344	3.26e-13	964103	0.4602	8.02262e-07	/	/	/
Systolic blood pressure	rs78998485	C	G	0.7456	-0.00144295	0.000197732	3.18e-13	979336	0.2544	7.89868e-07	/	/	/
Systolic blood pressure	rs11623535	A	G	0.7426	0.00143303	0.000196315	3.02e-13	989754	0.2574	7.85058e-07	/	/	/
Systolic blood pressure	rs9526707	A	G	0.3167	-0.0013742	0.000187101	1.9e-13	968878	0.3167	8.17318e-07	/	/	/
Systolic blood pressure	rs79598313	T	C	0.0251	0.00419986	0.000570517	1.82e-13	951319	0.0251	8.63243e-07	/	/	/
Systolic blood pressure	rs72688070	T	C	0.171	-0.00170801	0.000231042	1.56e-13	969654	0.171	8.27105e-07	/	/	/
Systolic blood pressure	rs10233127	A	T	0.1092	0.00214387	0.000289865	1.48e-13	900243	0.1092	8.9419e-07	/	/	/
Systolic blood pressure	rs11112548	A	T	0.9531	0.00326577	0.000441531	1.44e-13	883219	0.0469	9.53481e-07	/	/	/
Systolic blood pressure	rs1047891	A	C	0.3184	-0.00138838	0.000186393	1.03e-13	959924	0.3184	8.36657e-07	/	/	/
Systolic blood pressure	rs262986	A	G	0.4748	-0.00131538	0.000175762	7.79e-14	950171	0.4748	8.62914e-07	/	/	/
Systolic blood pressure	rs2354862	A	C	0.6439	0.00136145	0.00018214	7.18e-14	965898	0.3561	8.50004e-07	/	/	/
Systolic blood pressure	rs7912283	A	G	0.3541	0.00137704	0.000183558	6.76e-14	945240	0.3541	8.67387e-07	/	/	/
Systolic blood pressure	rs912434	T	G	0.7616	0.00152445	0.000203402	6.27e-14	979679	0.2384	8.43898e-07	/	/	/
Systolic blood pressure	rs9885632	T	C	0.7345	0.00148972	0.000197732	5.07e-14	965251	0.2655	8.65561e-07	/	/	/
Systolic blood pressure	rs2745599	A	G	0.5514	0.00135223	0.000179305	4.17e-14	918157	0.4486	9.04604e-07	/	/	/
Systolic blood pressure	rs28578714	T	C	0.6071	0.00138271	0.000182849	4.17e-14	913563	0.3929	9.1208e-07	/	/	/
Systolic blood pressure	rs77413490	T	G	0.0419	0.00335223	0.000443657	4.11e-14	937132	0.0419	9.02242e-07	/	/	/
Systolic blood pressure	rs4499560	A	T	0.3211	-0.00142381	0.00018781	3.69e-14	952140	0.3211	8.83857e-07	/	/	/
Systolic blood pressure	rs1332813	T	C	0.3491	0.00139263	0.000183558	3.58e-14	958296	0.3491	8.81384e-07	/	/	/
Systolic blood pressure	rs62271373	A	T	0.0584	0.00299504	0.000392629	2.33e-14	886255	0.0584	9.86539e-07	/	/	/
Systolic blood pressure	rs4965529	T	C	0.1705	-0.00176967	0.000230333	1.42e-14	977865	0.1705	8.85837e-07	/	/	/
Systolic blood pressure	rs10008637	T	C	0.5426	0.00133168	0.000172927	1.4e-14	977698	0.4574	8.80249e-07	/	/	/
Systolic blood pressure	rs871004	A	G	0.3486	0.00141673	0.000183558	1.07e-14	962846	0.3486	9.11542e-07	/	/	/
Systolic blood pressure	rs702395	T	C	0.4381	0.00135365	0.000174344	8.25e-15	972913	0.4381	9.02142e-07	/	/	/
Systolic blood pressure	rs2300481	T	C	0.3857	0.00138129	0.000177888	8.01e-15	971345	0.3857	9.04128e-07	/	/	/
Systolic blood pressure	rs4651224	T	C	0.4502	0.00137775	0.000177179	7.29e-15	941533	0.4502	9.39677e-07	/	/	/
Systolic blood pressure	rs3802517	A	T	0.4625	0.00134302	0.000172218	6.7e-15	984915	0.4625	8.96777e-07	/	/	/
Systolic blood pressure	rs1043069	T	G	0.6183	0.00141389	0.000180723	5.19e-15	950992	0.3817	9.4359e-07	/	/	/
Systolic blood pressure	rs62523863	A	G	0.2229	0.00164635	0.000210489	4.95e-15	952835	0.2229	9.38991e-07	/	/	/
Systolic blood pressure	rs35590893	A	G	0.2738	-0.00152516	0.000194897	4.65e-15	969231	0.2738	9.25018e-07	/	/	/
Systolic blood pressure	rs12454712	T	C	0.6225	0.00144437	0.000184266	4.41e-15	920253	0.3775	9.80484e-07	/	/	/
Systolic blood pressure	rs34430710	A	T	0.6775	-0.00146634	0.000187101	4.26e-15	966966	0.3225	9.39585e-07	/	/	/
Systolic blood pressure	rs73046792	A	G	0.1511	-0.00199858	0.000254429	3.9e-15	907685	0.1511	1.0247e-06	/	/	/
Systolic blood pressure	rs4926499	C	G	0.8245	0.00209355	0.00026506	2.91e-15	756779	0.1755	1.26842e-06	/	/	/
Systolic blood pressure	rs6959688	A	G	0.5983	-0.00141885	0.000179305	2.4e-15	949090	0.4017	9.67665e-07	/	/	/
Systolic blood pressure	rs7963801	T	C	0.4149	-0.00143657	0.000181432	2.29e-15	927088	0.4149	1.00198e-06	/	/	/
Systolic blood pressure	rs9302885	A	G	0.4412	0.00137845	0.000173636	2.28e-15	982592	0.4412	9.3693e-07	/	/	/
Systolic blood pressure	rs5742643	A	G	0.2504	-0.00158469	0.000199858	2.15e-15	975646	0.2504	9.42722e-07	/	/	/
Systolic blood pressure	rs3743157	A	C	0.1668	0.00184408	0.000230333	1.27e-15	979727	0.1668	9.45226e-07	/	/	/
Systolic blood pressure	rs78474310	A	G	0.9564	-0.00342169	0.00042523	8.38e-16	976966	0.0436	9.7642e-07	/	/	/
Systolic blood pressure	rs12638085	A	T	0.3504	0.00151099	0.00018781	8.36e-16	925370	0.3504	1.03935e-06	/	/	/
Systolic blood pressure	rs246973	T	C	0.2871	0.00159036	0.000197023	7.25e-16	926153	0.2871	1.03534e-06	/	/	/
Systolic blood pressure	rs10782230	A	G	0.4831	0.00141389	0.000174344	5.27e-16	966153	0.4831	9.98402e-07	/	/	/
Systolic blood pressure	rs11629850	A	G	0.5289	0.00141389	0.000172927	2.86e-16	978767	0.4711	9.96204e-07	/	/	/
Systolic blood pressure	rs10437954	A	G	0.9036	-0.00245996	0.000300496	2.64e-16	933802	0.0964	1.05424e-06	/	/	/
Systolic blood pressure	rs11876341	A	G	0.6917	-0.0015769	0.000191354	1.93e-16	936923	0.3083	1.06054e-06	/	/	/
Systolic blood pressure	rs709668	A	G	0.2027	-0.00179589	0.000216867	1.24e-16	962317	0.2027	1.04247e-06	/	/	/
Systolic blood pressure	rs4385883	T	G	0.2877	-0.00165202	0.00019915	1.17e-16	903500	0.2877	1.11857e-06	/	/	/
Systolic blood pressure	rs4980515	T	C	0.4951	0.00147838	0.000177888	9.07e-17	938878	0.4951	1.0927e-06	/	/	/
Systolic blood pressure	rs11632436	C	G	0.5013	0.00145712	0.000173636	5.11e-17	965844	0.4987	1.0616e-06	/	/	/
Systolic blood pressure	rs72847885	A	G	0.6639	0.00154713	0.000184266	4.79e-17	965458	0.3361	1.06821e-06	/	/	/
Systolic blood pressure	rs6021247	A	G	0.5327	0.00144649	0.000172218	4.29e-17	988158	0.4673	1.04169e-06	/	/	/
Systolic blood pressure	rs9368222	A	C	0.2695	0.00163076	0.00019348	3.85e-17	985302	0.2695	1.0471e-06	/	/	/
Systolic blood pressure	rs10048404	T	C	0.3654	-0.00161375	0.000191354	3.1e-17	892948	0.3654	1.20773e-06	/	/	/
Systolic blood pressure	rs17035181	T	G	0.8548	0.00209001	0.000246634	2.17e-17	969729	0.1452	1.08432e-06	/	/	/
Systolic blood pressure	rs13149209	T	C	0.7765	0.00177817	0.000209072	1.81e-17	966611	0.2235	1.09748e-06	/	/	/
Systolic blood pressure	rs1076485	T	C	0.1356	0.00221545	0.000258682	1.06e-17	947127	0.1356	1.15061e-06	/	/	/
Systolic blood pressure	rs1133400	A	G	0.7883	-0.00184763	0.000214741	7.04e-18	955154	0.2117	1.13938e-06	/	/	/
Systolic blood pressure	rs6438857	T	C	0.5719	0.00151807	0.000175762	6.16e-18	965902	0.4281	1.12844e-06	/	/	/
Systolic blood pressure	rs231708	C	G	0.6921	-0.00161658	0.000187101	5.24e-18	977962	0.3079	1.11379e-06	/	/	/
Systolic blood pressure	rs1986971	A	G	0.7045	0.00168462	0.000194189	3.93e-18	944449	0.2955	1.18161e-06	/	/	/
Systolic blood pressure	rs11592107	A	G	0.3078	0.0016343	0.000187101	2.77e-18	975480	0.3078	1.13814e-06	/	/	/
Systolic blood pressure	rs1882961	T	C	0.3096	0.00166265	0.000189227	1.61e-18	961955	0.3096	1.18177e-06	/	/	/
Systolic blood pressure	rs72719160	A	T	0.6786	-0.00165485	0.000185684	4.53e-19	974237	0.3214	1.19456e-06	/	/	/
Systolic blood pressure	rs34072724	A	G	0.487	-0.00154571	0.000172927	4.09e-19	971149	0.487	1.19381e-06	/	/	/
Systolic blood pressure	rs839755	A	C	0.6191	-0.00161162	0.000177888	1.36e-19	974688	0.3809	1.22498e-06	/	/	/
Systolic blood pressure	rs4873492	T	C	0.1784	0.00213466	0.000235294	1.09e-19	922488	0.1784	1.3358e-06	/	/	/
Systolic blood pressure	rs2024385	A	T	0.4234	-0.00164848	0.000181432	1.05e-19	926311	0.4234	1.32685e-06	/	/	/
Systolic blood pressure	rs10858966	C	G	0.2933	0.00180014	0.000196315	5.56e-20	923935	0.2933	1.34335e-06	/	/	/
Systolic blood pressure	rs1375564	T	C	0.636	0.00166052	0.000181432	5.49e-20	960351	0.364	1.27667e-06	/	/	/
Systolic blood pressure	rs2610990	A	G	0.2607	-0.00182353	0.000198441	3.82e-20	964906	0.2607	1.28179e-06	/	/	/
Systolic blood pressure	rs606950	A	G	0.615	0.00164706	0.000179305	3.77e-20	964765	0.385	1.28465e-06	/	/	/
Systolic blood pressure	rs4925159	A	G	0.4274	0.00161658	0.000175053	2.27e-20	978204	0.4274	1.27912e-06	/	/	/
Systolic blood pressure	rs1694068	A	T	0.6142	0.00165769	0.000177888	1.36e-20	975662	0.3858	1.30229e-06	/	/	/
Systolic blood pressure	rs1906672	A	G	0.2303	0.00192417	0.000206237	1.03e-20	973218	0.2303	1.3126e-06	/	/	/
Systolic blood pressure	rs7439567	T	C	0.4155	0.00166903	0.000177888	7.35e-21	953455	0.4155	1.35305e-06	/	/	/
Systolic blood pressure	rs8014182	T	C	0.1357	-0.00240751	0.000255847	4.99e-21	966106	0.1357	1.3596e-06	/	/	/
Systolic blood pressure	rs10069690	T	C	0.2591	0.00193834	0.000205528	3.78e-21	902955	0.2591	1.44251e-06	/	/	/
Systolic blood pressure	rs1585453	A	T	0.8908	-0.00275833	0.000291991	3.53e-21	915512	0.1092	1.48021e-06	/	/	/
Systolic blood pressure	rs10409243	T	C	0.5808	-0.00171155	0.000181432	3.52e-21	928999	0.4192	1.42646e-06	/	/	/
Systolic blood pressure	rs34413141	A	T	0.1816	-0.00218568	0.000230333	2.1e-21	944201	0.1816	1.41999e-06	/	/	/
Systolic blood pressure	rs2613765	A	G	0.4697	-0.00165556	0.000172927	9.01e-22	983938	0.4697	1.36541e-06	/	/	/
Systolic blood pressure	rs6504213	T	C	0.4171	-0.00172998	0.000180014	6.92e-22	933357	0.4171	1.45528e-06	/	/	/
Systolic blood pressure	rs7023828	T	C	0.4181	-0.00172644	0.000176471	1.22e-22	969204	0.4181	1.4503e-06	/	/	/
Systolic blood pressure	rs4480845	T	C	0.3694	0.00183912	0.000182849	8.51e-24	945286	0.3694	1.5758e-06	/	/	/
Systolic blood pressure	rs72683923	T	C	0.9797	0.00692346	0.000661942	1.4e-25	885738	0.0203	1.90663e-06	/	/	/
Systolic blood pressure	rs75905900	A	C	0.8691	0.00275195	0.000261517	6.44e-26	959782	0.1309	1.72314e-06	/	/	/
Systolic blood pressure	rs9532243	A	C	0.4808	0.00191991	0.000172218	6.43e-29	984538	0.4808	1.84032e-06	/	/	/
Systolic blood pressure	rs7331680	T	G	0.1503	0.00273848	0.000242381	1.54e-29	974114	0.1503	1.91547e-06	/	/	/
Systolic blood pressure	rs4754196	A	G	0.5236	-0.00204394	0.000173636	4.56e-32	969378	0.4764	2.08419e-06	0.0155096	243	62.83
Type 2 diabetes	rs1421085	C	T	0.415	0.122218	0.00453518	3.1e-84	898113	0.415	0.00725273	/	/	/
Type 2 diabetes	rs4281707	G	A	0.5442	0.0392207	0.00492955	3.2e-10	898114	0.4558	0.000763122	/	/	/
Type 2 diabetes	rs862320	C	T	0.5783	0.0392207	0.00492955	3.9e-11	898112	0.4217	0.00075027	/	/	/
Type 2 diabetes	rs2307111	T	C	0.6053	0.0487902	0.00488237	2.1e-16	898114	0.3947	0.00113745	/	/	/
Type 2 diabetes	rs2465043	G	A	0.6441	0.0295588	0.00497764	2.9e-06	898113	0.3559	0.000400576	/	/	/
Type 2 diabetes	rs3798519	C	A	0.1844	0.0582689	0.00971847	2.6e-12	898114	0.1844	0.00102127	/	/	/
Type 2 diabetes	rs72802342	C	A	0.9231	0.157004	0.0132528	4e-32	898114	0.0769	0.00349965	/	/	/
Type 2 diabetes	rs243024	A	G	0.4599	0.0582689	0.00483609	2.5e-20	898112	0.4599	0.00168671	/	/	/
Type 2 diabetes	rs11257655	T	C	0.2184	0.0861777	0.00470238	1.5e-32	898114	0.2184	0.00253546	/	/	/
Type 2 diabetes	rs11759026	G	A	0.2321	0.0676586	0.00962678	2.4e-18	898114	0.2321	0.00163176	/	/	/
Type 2 diabetes	rs2249105	A	G	0.6343	0.0953102	0.00936181	2.2e-14	898114	0.3657	0.00421433	/	/	/
Type 2 diabetes	rs145904381	T	C	0.9867	0.173953	0.0309309	2.6e-08	898114	0.0133	0.000794204	/	/	/
Type 2 diabetes	rs10406431	A	G	0.5625	0.0487902	0.00488237	9.6e-14	898113	0.4375	0.00117164	/	/	/
Type 2 diabetes	rs2189301	G	A	0.8716	0.0487902	0.00981192	6.5e-08	898114	0.1284	0.000532815	/	/	/
Type 2 diabetes	rs1800961	T	C	0.0353	0.165514	0.013139	2.3e-22	898114	0.0353	0.00186582	/	/	/
Type 2 diabetes	rs4810426	T	C	0.1064	0.0861777	0.00944849	3.1e-17	898114	0.1064	0.00141223	/	/	/
Type 2 diabetes	rs76811102	T	C	0.0424	0.0861777	0.0142392	1.1e-07	898114	0.0424	0.000603073	/	/	/
Type 2 diabetes	rs601945	G	A	0.1775	0.0582689	0.00971847	4.7e-08	893528	0.1775	0.000991375	/	/	/
Type 2 diabetes	rs115505614	T	C	0.0499	0.173953	0.0174446	1.3e-30	898114	0.0499	0.00286923	/	/	/
Type 2 diabetes	rs1801645	C	T	0.275	0.0392207	0.00990719	1.5e-08	898112	0.275	0.000613383	/	/	/
Type 2 diabetes	rs2280141	T	G	0.5161	0.0487902	0.00981192	1.4e-13	898112	0.4839	0.00118901	/	/	/
Type 2 diabetes	rs738408	T	C	0.2261	0.0487902	0.00981192	1.4e-10	898112	0.2261	0.000833067	/	/	/
Type 2 diabetes	rs13737	G	T	0.7586	0.0487902	0.00981192	5.6e-10	898114	0.2414	0.000871856	/	/	/
Type 2 diabetes	rs112498319	C	A	0.4085	0.0295588	0.00497764	4.2e-07	898112	0.4085	0.000422231	/	/	/
Type 2 diabetes	rs9379084	G	A	0.8873	0.10436	0.0139791	3.3e-21	898114	0.1127	0.00217817	/	/	/
Type 2 diabetes	rs1359790	G	A	0.7201	0.0861777	0.00944849	2.4e-31	898113	0.2799	0.00299375	/	/	/
Type 2 diabetes	rs2796441	G	A	0.5924	0.0676586	0.00962678	4.4e-24	898113	0.4076	0.00221068	/	/	/
Type 2 diabetes	rs35895680	C	A	0.678	0.0582689	0.00971847	2.5e-15	898114	0.322	0.00148248	/	/	/
Type 2 diabetes	rs1426371	G	A	0.7389	0.0487902	0.00488237	8.2e-12	898114	0.2611	0.000918517	/	/	/
Type 2 diabetes	rs1317617	G	A	0.7976	0.0392207	0.00990719	1.8e-06	898114	0.2024	0.000496657	/	/	/
Type 2 diabetes	rs6518681	G	A	0.9136	0.0861777	0.0142392	1.1e-12	898110	0.0864	0.00117244	/	/	/
Type 2 diabetes	rs96844	G	A	0.2622	0.0392207	0.00492955	5.4e-08	898111	0.2622	0.000595158	/	/	/
Type 2 diabetes	rs9687832	A	G	0.1975	0.076961	0.0095368	1.7e-20	898114	0.1975	0.00187752	/	/	/
Type 2 diabetes	rs279744	C	A	0.6909	0.0392207	0.00492955	3.1e-08	898114	0.3091	0.000657015	/	/	/
Type 2 diabetes	rs62370480	A	G	0.2195	0.0392207	0.00990719	2e-06	898113	0.2195	0.00052707	/	/	/
Type 2 diabetes	rs702634	A	G	0.69	0.0487902	0.00488237	7.7e-14	898113	0.31	0.00101837	/	/	/
Type 2 diabetes	rs11657492	G	T	0.1002	0.0582689	0.00971847	5.6e-08	898114	0.1002	0.000612234	/	/	/
Type 2 diabetes	rs2925979	T	C	0.2996	0.0487902	0.00488237	1.4e-14	898114	0.2996	0.000999039	/	/	/
Type 2 diabetes	rs2972144	G	A	0.6385	0.0953102	0.00936181	2.1e-46	898111	0.3615	0.00419351	/	/	/
Type 2 diabetes	rs75423501	G	A	0.1007	0.0487902	0.00981192	7.5e-06	893524	0.1007	0.00043115	/	/	/
Type 2 diabetes	rs1562396	G	A	0.3186	0.0582689	0.00483609	9.9e-18	898113	0.3186	0.00147418	/	/	/
Type 2 diabetes	rs2268382	C	A	0.3271	0.0295588	0.00497764	7.4e-06	898114	0.3271	0.000384623	/	/	/
Type 2 diabetes	rs10096633	C	T	0.8766	0.0676586	0.00962678	1.1e-12	898114	0.1234	0.00099036	/	/	/
Type 2 diabetes	rs3768321	T	G	0.2004	0.0861777	0.00944849	2.6e-26	898113	0.2004	0.00238007	/	/	/
Type 2 diabetes	rs11709077	G	A	0.8765	0.131028	0.0136062	1.8e-36	898114	0.1235	0.00371688	/	/	/
Type 2 diabetes	rs6458354	C	T	0.289	0.0487902	0.00488237	2.1e-12	898111	0.289	0.000978277	/	/	/
Type 2 diabetes	rs10195252	T	C	0.5864	0.0676586	0.00479068	6e-25	898114	0.4136	0.0022205	/	/	/
Type 2 diabetes	rs505922	C	T	0.3317	0.0487902	0.00981192	3.9e-12	898114	0.3317	0.00105539	/	/	/
Type 2 diabetes	rs11708067	A	G	0.7723	0.0861777	0.00470238	5.2e-32	898114	0.2277	0.00261197	/	/	/
Type 2 diabetes	rs878521	A	G	0.2451	0.0582689	0.00971847	1.9e-13	898114	0.2451	0.00125642	/	/	/
Type 2 diabetes	rs57235767	C	T	0.7057	0.0392207	0.00492955	5.9e-10	898113	0.2943	0.000638957	/	/	/
Type 2 diabetes	rs3802177	G	A	0.6851	0.10436	0.00461726	1.1e-55	898112	0.3149	0.00469921	/	/	/
Type 2 diabetes	rs34855922	A	G	0.7162	0.0487902	0.00488237	5.5e-12	898114	0.2838	0.000967701	/	/	/
Type 2 diabetes	rs7903146	T	C	0.295	0.314811	0.00750314	0	898112	0.295	0.0412231	/	/	/
Type 2 diabetes	rs17250977	G	A	0.0376	0.113329	0.0138525	2e-11	898114	0.0376	0.000929508	/	/	/
Type 2 diabetes	rs3845281	G	A	0.9039	0.076961	0.0095368	2.3e-11	898114	0.0961	0.001029	/	/	/
Type 2 diabetes	rs9860730	A	G	0.7036	0.0582689	0.00971847	4.9e-15	898114	0.2964	0.00141615	/	/	/
Type 2 diabetes	rs13262861	C	A	0.8292	0.0676586	0.00962678	4e-12	898114	0.1708	0.00129665	/	/	/
Type 2 diabetes	rs148766658	C	T	0.0378	0.0861777	0.0190753	5.7e-07	898114	0.0378	0.000540228	/	/	/
Type 2 diabetes	rs10848958	C	T	0.8039	0.0392207	0.00492955	1.5e-07	898114	0.1961	0.000484999	/	/	/
Type 2 diabetes	rs11063028	C	T	0.18	0.0582689	0.00971847	8.5e-11	898113	0.18	0.00100228	/	/	/
Type 2 diabetes	rs3217792	C	T	0.9131	0.113329	0.00919312	2.6e-21	898114	0.0869	0.0020382	/	/	/
Type 2 diabetes	rs76895963	T	G	0.9802	0.482426	0.0258386	1.4e-69	898114	0.0198	0.00903382	/	/	/
Type 2 diabetes	rs7756992	G	A	0.2735	0.139762	0.00895118	2.4e-88	898114	0.2735	0.00776249	/	/	/
Type 2 diabetes	rs10228066	T	C	0.5373	0.0676586	0.00479068	1.1e-28	898111	0.4627	0.00227611	/	/	/
Type 2 diabetes	rs17168486	T	C	0.1808	0.0676586	0.00479068	2.3e-17	898113	0.1808	0.00135602	/	/	/
Type 2 diabetes	rs10974438	C	A	0.3567	0.0487902	0.00488237	1.5e-14	898113	0.3567	0.00109247	/	/	/
Type 2 diabetes	rs510807	A	C	0.4906	0.0295588	0.00497764	1.4e-06	898110	0.4906	0.000436707	/	/	/
Type 2 diabetes	rs11793035	C	T	0.3311	0.0392207	0.00990719	2.2e-07	877227	0.3311	0.000681367	/	/	/
Type 2 diabetes	rs28505901	G	A	0.752	0.0861777	0.00944849	6.7e-26	877228	0.248	0.00277006	/	/	/
Type 2 diabetes	rs1005752	A	C	0.7154	0.076961	0.00474612	2.5e-29	898110	0.2846	0.00241188	/	/	/
Type 2 diabetes	rs1708302	C	T	0.5124	0.0953102	0.00936181	1.1e-48	898112	0.4876	0.00453922	/	/	/
Type 2 diabetes	rs5213	C	T	0.3624	0.0676586	0.00479068	3.5e-27	898110	0.3624	0.0021155	/	/	/
Type 2 diabetes	rs2237895	C	A	0.426	0.113329	0.00457585	6e-52	898112	0.426	0.00628103	/	/	/
Type 2 diabetes	rs2283164	A	G	0.9468	0.076961	0.0143729	1.2e-07	898114	0.0532	0.00059668	/	/	/
Type 2 diabetes	rs231349	T	C	0.1024	0.0676586	0.00962678	2.3e-11	898114	0.1024	0.00084151	/	/	/
Type 2 diabetes	rs231361	A	G	0.2564	0.076961	0.00474612	5e-25	898114	0.2564	0.00225855	/	/	/
Type 2 diabetes	rs445084	G	A	0.3613	0.0295588	0.00497764	1.7e-06	898111	0.3613	0.000403245	/	/	/
Type 2 diabetes	rs4930091	C	T	0.7594	0.0392207	0.00990719	3.7e-06	898110	0.2406	0.000562118	/	/	/
Type 2 diabetes	rs10842994	C	T	0.8054	0.076961	0.0095368	4.1e-20	898114	0.1946	0.00185663	/	/	/
Type 2 diabetes	rs340874	C	T	0.5555	0.0676586	0.00962678	1.6e-22	898114	0.4445	0.00226065	/	/	/
Type 2 diabetes	rs28525376	G	T	0.4216	0.0295588	0.00497764	2.7e-06	898111	0.4216	0.000426121	/	/	/
Type 2 diabetes	rs6708643	A	G	0.5007	0.0392207	0.00990719	3.9e-08	898111	0.4993	0.000769131	/	/	/
Type 2 diabetes	rs4457053	G	A	0.3036	0.0582689	0.00483609	8.4e-18	898110	0.3036	0.0014357	/	/	/
Type 2 diabetes	rs77464186	A	C	0.8363	0.10436	0.00927669	4.7e-33	898113	0.1637	0.00298201	/	/	/
Type 2 diabetes	rs11042596	G	T	0.6649	0.0392207	0.00492955	2e-08	898110	0.3351	0.000685475	/	/	/
Type 2 diabetes	rs12802972	A	G	0.4281	0.0295588	0.00497764	1.5e-06	898112	0.4281	0.000427828	/	/	/
Type 2 diabetes	rs4929965	A	G	0.3829	0.0676586	0.00479068	4e-26	898111	0.3829	0.0021633	/	/	/
Type 2 diabetes	rs1260326	C	T	0.6069	0.0676586	0.00479068	6.5e-25	898114	0.3931	0.00218422	/	/	/
Type 2 diabetes	rs429358	T	C	0.8458	0.076961	0.0095368	2.6e-18	898114	0.1542	0.00154498	/	/	/
Type 2 diabetes	rs348330	G	A	0.3605	0.0487902	0.00488237	2.7e-14	898111	0.3605	0.00109759	/	/	/
Type 2 diabetes	rs2872246	A	C	0.4538	0.0392207	0.00990719	1.5e-08	898113	0.4538	0.000762566	/	/	/
Type 2 diabetes	rs2727301	T	C	0.7538	0.0392207	0.00990719	1.3e-06	898113	0.2462	0.000570959	/	/	/
Type 2 diabetes	rs60276348	T	C	0.1397	0.0487902	0.00981192	2.6e-08	898114	0.1397	0.000572191	/	/	/
Type 2 diabetes	rs58730668	T	C	0.858	0.0676586	0.00962678	1.3e-13	898114	0.142	0.00111546	/	/	/
Type 2 diabetes	rs17522122	T	G	0.4742	0.0392207	0.00492955	3.2e-09	898111	0.4742	0.000767084	/	/	/
Type 2 diabetes	rs62492368	A	G	0.3081	0.0487902	0.00981192	1.1e-10	898114	0.3081	0.00101491	/	/	/
Type 2 diabetes	rs4932265	T	C	0.2672	0.0676586	0.00962678	4.2e-20	898110	0.2672	0.00179266	/	/	/
Type 2 diabetes	rs8046545	G	A	0.3589	0.0392207	0.00990719	1.9e-08	898110	0.3589	0.000707881	/	/	/
Type 2 diabetes	rs10469140	G	A	0.4849	0.0295588	0.00497764	6.6e-06	898110	0.4849	0.000436463	/	/	/
Type 2 diabetes	rs4946812	G	A	0.6743	0.0392207	0.00492955	8.2e-09	898114	0.3257	0.000675666	/	/	/
Type 2 diabetes	rs10193538	T	G	0.6103	0.0392207	0.00990719	8.9e-09	898112	0.3897	0.000731703	/	/	/
Type 2 diabetes	rs6545714	G	A	0.392	0.0392207	0.00990719	8.9e-09	898112	0.392	0.000733248	/	/	/
Type 2 diabetes	rs12719778	T	C	0.5376	0.0392207	0.00492955	5e-09	898113	0.4624	0.000764783	/	/	/
Type 2 diabetes	rs4977213	C	T	0.3749	0.0487902	0.00488237	9.1e-14	898110	0.3749	0.00111573	/	/	/
Type 2 diabetes	rs76263492	T	G	0.0452	0.0861777	0.0142392	6.3e-09	898113	0.0452	0.000641019	/	/	/
Type 2 diabetes	rs17772814	G	A	0.9151	0.076961	0.0143729	5.4e-10	898114	0.0849	0.00092034	/	/	/
Type 2 diabetes	rs11820019	T	C	0.9733	0.14842	0.0224796	5.1e-12	898114	0.0267	0.00114491	/	/	/
Type 2 diabetes	rs61881115	G	A	0.838	0.0487902	0.00981192	4.1e-07	898113	0.162	0.000646329	/	/	/
Type 2 diabetes	rs2066827	G	T	0.235	0.0487902	0.00981192	4.2e-08	898112	0.235	0.000855902	/	/	/
Type 2 diabetes	rs10811660	G	A	0.8282	0.239017	0.0121967	1.4e-115	898114	0.1718	0.0162572	/	/	/
Type 2 diabetes	rs1412830	C	T	0.6278	0.0392207	0.00990719	9.1e-08	898112	0.3722	0.000718884	/	/	/
Type 2 diabetes	rs7124681	A	C	0.4097	0.0392207	0.00492955	5.1e-09	893528	0.4097	0.000744046	/	/	/
Type 2 diabetes	rs8017808	G	T	0.7431	0.0392207	0.00492955	2.1e-08	898114	0.2569	0.000587317	/	/	/
Type 2 diabetes	rs3751837	T	C	0.22	0.0392207	0.00492955	1.4e-08	898112	0.22	0.000527932	/	/	/
Type 2 diabetes	rs62080313	C	T	0.1233	0.0582689	0.00971847	1e-08	898113	0.1233	0.000734037	/	/	/
Type 2 diabetes	rs917195	C	T	0.77	0.0487902	0.00488237	4.2e-11	898114	0.23	0.000843166	/	/	/
Type 2 diabetes	rs7115753	A	G	0.4494	0.0392207	0.00492955	3.8e-09	898110	0.4494	0.000761255	/	/	/
Type 2 diabetes	rs6976111	A	C	0.3127	0.0392207	0.00492955	1.2e-08	608290	0.3127	0.000661204	/	/	/
Type 2 diabetes	rs13426680	A	G	0.9373	0.0861777	0.0142392	6.7e-10	898113	0.0627	0.000872903	/	/	/
Type 2 diabetes	rs1316776	C	A	0.6476	0.0487902	0.00981192	2.6e-12	898112	0.3524	0.00108652	/	/	/
Type 2 diabetes	rs17802463	G	T	0.7314	0.0392207	0.00492955	2.9e-08	898114	0.2686	0.000604396	/	/	/
Type 2 diabetes	rs5758223	A	G	0.7167	0.0392207	0.00492955	3.8e-08	898112	0.2833	0.000624662	/	/	/
Type 2 diabetes	rs10750397	A	G	0.2817	0.0487902	0.00488237	8.3e-13	898113	0.2817	0.000963357	/	/	/
Type 2 diabetes	rs10893829	T	C	0.8533	0.0582689	0.00971847	1.3e-10	898114	0.1467	0.000850033	/	/	/
Type 2 diabetes	rs112595469	T	C	0.0284	0.0953102	0.0237347	6.2e-06	898114	0.0284	0.000501319	/	/	/
Type 2 diabetes	rs67232546	T	C	0.207	0.0582689	0.00971847	1.3e-11	898114	0.207	0.00111467	/	/	/
Type 2 diabetes	rs6063048	G	A	0.7246	0.0487902	0.00981192	2.2e-11	898113	0.2754	0.000950073	/	/	/
Type 2 diabetes	rs58432198	C	T	0.8811	0.0676586	0.00962678	2.1e-10	893526	0.1189	0.000959144	/	/	/
Type 2 diabetes	rs11680058	A	G	0.863	0.0582689	0.00971847	1.4e-08	898110	0.137	0.000802851	/	/	/
Type 2 diabetes	rs3111316	A	G	0.5885	0.0487902	0.00981192	6.3e-13	898112	0.4115	0.00115295	/	/	/
Type 2 diabetes	rs12811407	A	G	0.3305	0.0487902	0.00488237	1.7e-12	898113	0.3305	0.00105346	/	/	/
Type 2 diabetes	rs11496066	T	C	0.8181	0.076961	0.0143729	1.1e-08	898114	0.1819	0.00176283	/	/	/
Type 2 diabetes	rs56376556	T	C	0.0533	0.076961	0.0192553	1.7e-06	898114	0.0533	0.000597739	/	/	/
Type 2 diabetes	rs7867635	C	T	0.4123	0.0392207	0.00990719	4e-08	898110	0.4123	0.00074547	/	/	/
Type 2 diabetes	rs66477705	T	C	0.967	0.0861777	0.0190753	2.6e-06	898114	0.033	0.00047398	/	/	/
Type 2 diabetes	rs291367	G	A	0.6322	0.0392207	0.00492955	4.7e-10	608289	0.3678	0.000715364	/	/	/
Type 2 diabetes	rs10938398	A	G	0.4289	0.0487902	0.00981192	3.6e-12	898112	0.4289	0.00116617	/	/	/
Type 2 diabetes	rs9957145	G	A	0.829	0.0487902	0.00981192	8.1e-09	898114	0.171	0.000674909	/	/	/
Type 2 diabetes	rs7022807	G	A	0.4014	0.0392207	0.00492955	2.7e-10	898113	0.4014	0.000739222	/	/	/
Type 2 diabetes	rs10882101	T	C	0.5872	0.0582689	0.00971847	1.4e-08	898113	0.4128	0.001646	/	/	/
Type 2 diabetes	rs11842871	G	T	0.7345	0.0392207	0.00492955	1.2e-08	898114	0.2655	0.000599953	/	/	/
Type 2 diabetes	rs1061810	A	C	0.288	0.0487902	0.00488237	6e-13	898114	0.288	0.000976263	/	/	/
Type 2 diabetes	rs362307	T	C	0.0768	0.076961	0.0143729	1.1e-09	898114	0.0768	0.000839903	/	/	/
Type 2 diabetes	rs75253922	C	T	0.1909	0.0487902	0.00981192	2.7e-08	898114	0.1909	0.000735365	/	/	/
Type 2 diabetes	rs4771648	G	A	0.6685	0.0392207	0.00990719	8.9e-08	898114	0.3315	0.000681783	/	/	/
Type 2 diabetes	rs7987740	T	C	0.6094	0.0392207	0.00990719	4e-08	898112	0.3906	0.000732311	/	/	/
Type 2 diabetes	rs6600191	T	C	0.8246	0.0582689	0.00483609	9.3e-13	898114	0.1754	0.000982147	/	/	/
Type 2 diabetes	rs17261179	T	C	0.5172	0.0392207	0.00990719	1.3e-08	898112	0.4828	0.000768222	/	/	/
Type 2 diabetes	rs718314	G	A	0.2532	0.0487902	0.00981192	8.4e-11	898114	0.2532	0.000900249	/	/	/
Type 2 diabetes	rs576674	G	A	0.1694	0.0487902	0.00488237	8.3e-10	898114	0.1694	0.000669884	/	/	/
Type 2 diabetes	rs34965774	A	G	0.1438	0.0582689	0.00971847	2e-09	898114	0.1438	0.000836061	/	/	/
Type 2 diabetes	rs7240767	C	T	0.3762	0.0392207	0.00990719	1.6e-08	898112	0.3762	0.00072198	/	/	/
Type 2 diabetes	rs12640250	C	A	0.7149	0.0392207	0.00492955	3.7e-08	898110	0.2851	0.000627052	/	/	/
Type 2 diabetes	rs1412234	C	T	0.3229	0.0392207	0.00492955	1.9e-10	898113	0.3229	0.000672639	/	/	/
Type 2 diabetes	rs34298980	T	C	0.4967	0.0392207	0.00492955	9.3e-10	898110	0.4967	0.000769099	/	/	/
Type 2 diabetes	rs11070332	A	G	0.3578	0.0487902	0.00488237	1.1e-13	898112	0.3578	0.00109397	/	/	/
Type 2 diabetes	rs56337234	C	T	0.5026	0.0582689	0.00971847	8.6e-18	898111	0.4974	0.00169759	/	/	/
Type 2 diabetes	rs4804833	A	G	0.3902	0.0487902	0.00981192	7.7e-13	898114	0.3902	0.00113284	/	/	/
Type 2 diabetes	rs1783541	T	C	0.2035	0.0582689	0.00483609	2e-14	898112	0.2035	0.00110066	/	/	/
Type 2 diabetes	rs62007683	G	T	0.6532	0.0392207	0.00990719	3.1e-08	898112	0.3468	0.000696925	/	/	/
Type 2 diabetes	rs74653713	C	A	0.9571	0.0953102	0.0188986	1.2e-08	898113	0.0429	0.000745973	/	/	/
Type 2 diabetes	rs6884702	G	A	0.3932	0.0392207	0.00492955	1.5e-10	893527	0.3932	0.000734041	/	/	/
Type 2 diabetes	rs17689007	G	A	0.5329	0.0392207	0.00492955	2.5e-09	893527	0.4671	0.000765802	/	/	/
Type 2 diabetes	rs2642588	G	T	0.7016	0.0487902	0.00488237	2.2e-14	898114	0.2984	0.000996742	/	/	/
Type 2 diabetes	rs41277236	T	C	0.0431	0.0861777	0.0190753	1.5e-06	898114	0.0431	0.000612581	/	/	/
Type 2 diabetes	rs71372253	C	T	0.0642	0.076961	0.0143729	4.4e-08	898114	0.0642	0.000711688	/	/	/
Type 2 diabetes	rs13041756	C	T	0.1072	0.0582689	0.00971847	1.4e-08	898114	0.1072	0.000649909	/	/	/
Type 2 diabetes	rs1493694	T	C	0.1089	0.0861777	0.00944849	2.7e-16	898114	0.1089	0.00144137	/	/	/
Type 2 diabetes	rs2456530	T	C	0.1272	0.0582689	0.00971847	5.4e-09	898114	0.1272	0.000753886	/	/	/
Type 2 diabetes	rs35999103	T	C	0.1547	0.0487902	0.00981192	9.7e-09	898113	0.1547	0.000622581	/	/	/
Type 2 diabetes	rs1296328	A	C	0.4457	0.0392207	0.00990719	3.5e-08	898111	0.4457	0.000760061	/	/	/
Type 2 diabetes	rs12140153	G	T	0.9051	0.0676586	0.0145092	1.3e-08	898114	0.0949	0.000786393	/	/	/
Type 2 diabetes	rs1531583	T	G	0.0458	0.122218	0.0183877	3.5e-14	898114	0.0458	0.00130558	/	/	/
Type 2 diabetes	rs141521721	A	C	0.0236	0.122218	0.0230901	2.7e-08	898114	0.0236	0.000688395	/	/	/
Type 2 diabetes	rs28819812	C	A	0.6767	0.0392207	0.00492955	2.2e-08	608289	0.3233	0.000673074	/	/	/
Type 2 diabetes	rs286925	A	G	0.1815	0.0392207	0.00990719	5e-06	898112	0.1815	0.000457042	/	/	/
Type 2 diabetes	rs244665	A	G	0.7028	0.0295588	0.00497764	9.9e-06	898110	0.2972	0.000364993	/	/	/
Type 2 diabetes	rs329122	A	G	0.4286	0.0392207	0.00492955	3.6e-09	898114	0.4286	0.000753448	/	/	/
Type 2 diabetes	rs3774723	G	A	0.8442	0.0676586	0.00962678	1.6e-13	898113	0.1558	0.00120417	/	/	/
Type 2 diabetes	rs1127215	C	T	0.5838	0.0487902	0.00488237	1.6e-13	898112	0.4162	0.00115681	/	/	/
Type 2 diabetes	rs116953931	A	G	0.0371	0.076961	0.0192553	6.4e-06	898114	0.0371	0.000423182	/	/	/
Type 2 diabetes	rs10954772	T	C	0.3135	0.0392207	0.00492955	1.8e-09	898110	0.3135	0.000662124	/	/	/
Type 2 diabetes	rs1561927	C	T	0.2686	0.0392207	0.00492955	1.5e-09	898114	0.2686	0.000604396	/	/	/
Type 2 diabetes	rs4709746	C	T	0.8676	0.0582689	0.00971847	5.8e-09	898114	0.1324	0.00078003	/	/	/
Type 2 diabetes	rs145678014	G	T	0.9567	0.10436	0.0187252	2e-10	898114	0.0433	0.000902323	/	/	/
Type 2 diabetes	rs7943101	T	C	0.1614	0.0392207	0.00990719	8.5e-06	898114	0.1614	0.000416408	/	/	/
Type 2 diabetes	rs4925109	A	G	0.3164	0.0487902	0.00981192	2.8e-12	898114	0.3164	0.00102975	/	/	/
Type 2 diabetes	rs2268078	A	G	0.6572	0.0392207	0.00492955	2.3e-10	898110	0.3428	0.000693105	/	/	/
Type 2 diabetes	rs7719891	G	A	0.2585	0.0392207	0.00492955	2.4e-08	898114	0.2585	0.000589702	/	/	/
Type 2 diabetes	rs34715063	C	T	0.1235	0.0953102	0.0141079	2.3e-19	898114	0.1235	0.00196665	/	/	/
Type 2 diabetes	rs4688760	T	C	0.6842	0.0392207	0.00492955	3.5e-10	898111	0.3158	0.000664747	/	/	/
Type 2 diabetes	rs3772071	T	C	0.7135	0.0487902	0.00981192	1.2e-11	898110	0.2865	0.000973225	/	/	/
Type 2 diabetes	rs39328	T	C	0.4334	0.0392207	0.00990719	3.7e-08	898114	0.4334	0.000755486	/	/	/
Type 2 diabetes	rs77864822	A	G	0.9324	0.076961	0.0143729	1.1e-08	898114	0.0676	0.000746656	/	/	/
Type 2 diabetes	rs34584161	A	G	0.7598	0.0487902	0.00981192	2.2e-10	898114	0.2402	0.000868894	/	/	/
Type 2 diabetes	rs2272163	C	A	0.6184	0.0392207	0.00990719	9.6e-09	898112	0.3816	0.000726004	/	/	/
Type 2 diabetes	rs539515	C	A	0.1981	0.0487902	0.00488237	1.6e-10	898112	0.1981	0.000756309	/	/	/
Type 2 diabetes	rs649961	T	C	0.4651	0.0392207	0.00492955	9.9e-10	898111	0.4651	0.000765385	/	/	/
Type 2 diabetes	rs474513	A	G	0.5169	0.0392207	0.00492955	8.1e-10	898114	0.4831	0.000768253	/	/	/
Type 2 diabetes	rs9873618	G	A	0.71	0.0676586	0.00962678	4.8e-21	898113	0.29	0.00188509	/	/	/
Type 2 diabetes	rs9494624	A	G	0.2899	0.0392207	0.00492955	6.1e-09	898111	0.2899	0.000633328	/	/	/
Type 2 diabetes	rs1580278	C	A	0.4728	0.0392207	0.00492955	2.2e-10	898110	0.4728	0.000766856	/	/	/
Type 2 diabetes	rs6821438	A	G	0.5342	0.0392207	0.00492955	4e-11	898112	0.4658	0.000765534	/	/	/
Type 2 diabetes	rs8010382	G	A	0.4214	0.0392207	0.00492955	6.5e-09	898113	0.4214	0.000750125	/	/	/
Type 2 diabetes	rs2800733	A	G	0.7165	0.0487902	0.00981192	6e-11	898114	0.2835	0.000967083	/	/	/
Type 2 diabetes	rs3887925	T	C	0.5468	0.0676586	0.00962678	3.1e-22	898114	0.4532	0.00226879	/	/	/
Type 2 diabetes	rs117483894	G	A	0.0369	0.0953102	0.0188986	3.9e-08	898111	0.0369	0.000645664	/	/	/
Type 2 diabetes	rs28719468	C	T	0.1586	0.0392207	0.00990719	1.9e-06	898114	0.1586	0.000410551	/	/	/
Type 2 diabetes	rs72926932	C	A	0.0839	0.0861777	0.00944849	1e-14	898114	0.0839	0.00114163	/	/	/
Type 2 diabetes	rs17791513	A	G	0.9317	0.0953102	0.00936181	3.1e-14	898114	0.0683	0.00115613	/	/	/
Type 2 diabetes	rs35913461	C	T	0.8291	0.0582689	0.00971847	1.6e-11	898113	0.1709	0.000962172	/	/	/
Type 2 diabetes	rs62107261	T	C	0.9536	0.113329	0.0185549	3.8e-12	898114	0.0464	0.00113656	/	/	/
Type 2 diabetes	rs10097617	T	C	0.4847	0.0392207	0.00492955	3.3e-11	898113	0.4847	0.000768412	/	/	/
Type 2 diabetes	rs12001437	C	T	0.3722	0.0392207	0.00492955	2.8e-10	898112	0.3722	0.000718884	/	/	/
Type 2 diabetes	rs17013314	G	A	0.0313	0.10436	0.0187252	8.4e-09	898112	0.0313	0.000660438	/	/	/
Type 2 diabetes	rs35352848	T	C	0.7878	0.0676586	0.00962678	1.3e-17	898114	0.2122	0.00153052	/	/	/
Type 2 diabetes	rs7249758	A	G	0.2039	0.0487902	0.00981192	3.4e-09	898113	0.2039	0.000772822	/	/	/
Type 2 diabetes	rs7178762	C	T	0.4595	0.0392207	0.00492955	5.4e-10	898114	0.4595	0.000764086	/	/	/
Type 2 diabetes	rs2197973	T	C	0.5375	0.0392207	0.00990719	3.6e-08	898111	0.4625	0.000764806	/	/	/
Type 2 diabetes	rs114447556	T	C	0.0839	0.0582689	0.014648	8.4e-06	898113	0.0839	0.000521926	/	/	/
Type 2 diabetes	rs2102278	G	A	0.3186	0.0392207	0.00990719	3.7e-08	898111	0.3186	0.000667896	/	/	/
Type 2 diabetes	rs117001013	C	T	0.9117	0.0676586	0.0145092	1.7e-08	898114	0.0883	0.000737037	/	/	/
Type 2 diabetes	rs3810291	A	G	0.673	0.0487902	0.00981192	8.9e-12	898112	0.327	0.00104775	/	/	/
Type 2 diabetes	rs12236906	T	C	0.9872	0.139762	0.0320413	3.4e-06	898112	0.0128	0.000493654	/	/	/
Type 2 diabetes	rs55653563	A	C	0.7321	0.0392207	0.00492955	2.2e-09	898114	0.2679	0.000603398	0.32793	226	1938.56
Coronary artery disease	rs9970807	C	T	0.915097	0.12575	0.016695	5e-14	184305	0.084903	0.00245718	/	/	/
Coronary artery disease	rs7528419	A	G	0.78582	0.11453	0.011482	1.97e-23	184305	0.21418	0.0044154	/	/	/
Coronary artery disease	rs6689306	G	A	0.552455	-0.056012	0.0094061	2.6e-09	184305	0.447545	0.00155141	/	/	/
Coronary artery disease	rs67180937	G	T	0.663052	0.078807	0.0110551	1.01e-12	184305	0.336948	0.00277505	/	/	/
Coronary artery disease	rs16986953	G	A	0.895294	-0.08516	0.0150265	1.45e-08	184305	0.104706	0.00135969	/	/	/
Coronary artery disease	rs515135	C	T	0.791985	0.067499	0.0121924	3.09e-08	184305	0.208015	0.00150119	/	/	/
Coronary artery disease	rs7568458	T	A	0.551482	-0.059618	0.0095093	3.62e-10	184305	0.448518	0.00175831	/	/	/
Coronary artery disease	rs17678683	T	G	0.912319	-0.098786	0.0166548	3e-09	184305	0.087681	0.00156125	/	/	/
Coronary artery disease	rs115654617	C	A	0.893038	-0.137846	0.0158314	3.12e-18	184305	0.106962	0.00363009	/	/	/
Coronary artery disease	rs1199338	A	C	0.838134	-0.073596	0.0124987	3.9e-09	184305	0.161866	0.00146963	/	/	/
Coronary artery disease	rs17087335	G	T	0.785363	-0.060764	0.0111159	4.59e-08	184305	0.214637	0.00124479	/	/	/
Coronary artery disease	rs4593108	C	G	0.795349	0.07083	0.0115558	8.82e-10	184305	0.204651	0.00163319	/	/	/
Coronary artery disease	rs9349379	A	G	0.568394	-0.131836	0.0096527	1.81e-42	184305	0.431606	0.00852776	/	/	/
Coronary artery disease	rs56336142	T	C	0.807262	0.066813	0.0118763	1.85e-08	184305	0.192738	0.0013891	/	/	/
Coronary artery disease	rs12202017	A	G	0.699953	0.066813	0.0099612	1.98e-11	184305	0.300047	0.00187504	/	/	/
Coronary artery disease	rs10080815	T	G	0.972442	-0.246627	0.0308579	1.33e-15	184305	0.027558	0.00326004	/	/	/
Coronary artery disease	rs55730499	C	T	0.943757	-0.316641	0.0242403	5.39e-39	184305	0.056243	0.0106437	/	/	/
Coronary artery disease	rs2107595	G	A	0.79953	-0.073415	0.0112951	8.05e-11	184305	0.20047	0.00172776	/	/	/
Coronary artery disease	rs11556924	C	T	0.686675	0.072569	0.0110605	5.34e-11	184305	0.313325	0.0022661	/	/	/
Coronary artery disease	rs3918226	C	T	0.935485	-0.133315	0.0221275	1.69e-09	184305	0.064515	0.00214529	/	/	/
Coronary artery disease	rs2891168	A	G	0.511332	-0.193401	0.0091877	2.29e-98	184305	0.488668	0.0186924	/	/	/
Coronary artery disease	rs2519093	C	T	0.809128	-0.079704	0.0117524	1.19e-11	184305	0.190872	0.00196223	/	/	/
Coronary artery disease	rs2487928	G	A	0.581779	-0.062633	0.0095049	4.41e-11	184305	0.418221	0.00190898	/	/	/
Coronary artery disease	rs1870634	G	T	0.637485	0.075878	0.0097113	5.55e-15	184305	0.362515	0.00266108	/	/	/
Coronary artery disease	rs1412444	C	T	0.630869	-0.066812	0.0096809	5.15e-12	184305	0.369131	0.00207902	/	/	/
Coronary artery disease	rs11191416	T	G	0.87253	0.079249	0.0135252	4.65e-09	184305	0.12747	0.00139703	/	/	/
Coronary artery disease	rs10840293	A	G	0.549821	0.054714	0.009619	1.28e-08	184305	0.450179	0.00148195	/	/	/
Coronary artery disease	rs2128739	C	A	0.676464	-0.065565	0.0100568	7.05e-11	184305	0.323536	0.00188166	/	/	/
Coronary artery disease	rs2681472	A	G	0.798694	-0.074114	0.0113331	6.17e-11	184305	0.201306	0.00176631	/	/	/
Coronary artery disease	rs11065979	C	T	0.634501	-0.068556	0.0107672	1.93e-10	184305	0.365499	0.00217991	/	/	/
Coronary artery disease	rs11838776	G	A	0.736723	-0.068566	0.0107552	1.83e-10	184305	0.263277	0.00182375	/	/	/
Coronary artery disease	rs10139550	C	G	0.576967	-0.05538	0.0097569	1.38e-08	184305	0.423033	0.00149714	/	/	/
Coronary artery disease	rs56062135	C	T	0.794271	0.069743	0.0118937	4.52e-09	184305	0.205729	0.00158963	/	/	/
Coronary artery disease	rs4468572	C	T	0.585831	0.077234	0.0095277	4.44e-16	184305	0.414169	0.00289466	/	/	/
Coronary artery disease	rs8042271	A	G	0.097718	-0.096711	0.0175662	3.68e-08	184305	0.097718	0.0016493	/	/	/
Coronary artery disease	rs7212798	T	C	0.853484	-0.079961	0.0142216	1.88e-08	184305	0.146516	0.00159907	/	/	/
Coronary artery disease	rs663129	G	A	0.743165	-0.058163	0.0105173	3.2e-08	184305	0.256835	0.00129141	/	/	/
Coronary artery disease	rs56289821	G	A	0.899622	0.13361	0.0170415	4.44e-15	184305	0.100378	0.00322409	/	/	/
Coronary artery disease	rs4420638	A	G	0.833964	-0.091906	0.0140977	7.07e-11	184305	0.166036	0.0023392	/	/	/
Coronary artery disease	rs28451064	G	A	0.878814	-0.127571	0.015952	1.33e-15	184305	0.121186	0.00346644	/	/	/
Coronary artery disease	rs180803	T	G	0.029268	-0.180923	0.0283062	1.64e-10	184305	0.029268	0.00185999	0.116437	41	592.255
eBMD	rs12251299	C	T	0.87	0.1	0.003	0	426824	0.13	0.002262	/	/	/
eBMD	rs2707518	G	T	0.61	-0.17	0.002	0	426824	0.39	0.0137506	/	/	/
eBMD	rs9606138	G	A	0.89	0.12	0.003	0	426824	0.11	0.00281952	/	/	/
eBMD	rs6931664	A	G	0.4	-0.07	0.002	0	426824	0.4	0.002352	/	/	/
eBMD	rs2982573	T	C	0.58	-0.08	0.002	0	426824	0.42	0.00311808	/	/	/
eBMD	rs9482770	T	C	0.55	-0.07	0.002	0	426824	0.45	0.0024255	/	/	/
eBMD	rs3779381	A	G	0.74	-0.17	0.002	0	426824	0.26	0.0111207	/	/	/
eBMD	rs4233949	C	G	0.39	0.07	0.002	0	426824	0.39	0.00233142	/	/	/
eBMD	rs115242848	C	T	0.99	-0.38	0.011	3.7e-295	426824	0.01	0.00285912	/	/	/
eBMD	rs1414660	C	T	0.81	-0.08	0.002	1.5e-280	426824	0.19	0.00196992	/	/	/
eBMD	rs1871859	C	T	0.88	0.1	0.003	1.2e-276	426824	0.12	0.002112	/	/	/
eBMD	rs482339	C	A	0.69	0.07	0.002	3.1e-270	426824	0.31	0.00209622	/	/	/
eBMD	rs11881367	G	A	0.91	-0.1	0.003	2e-230	426824	0.09	0.001638	/	/	/
eBMD	rs939666	C	T	0.8	-0.07	0.002	3.4e-222	426824	0.2	0.001568	/	/	/
eBMD	rs6932260	T	C	0.48	0.06	0.002	9.2e-221	426824	0.48	0.00179712	/	/	/
eBMD	rs7121746	A	G	0.41	0.06	0.002	5.6e-215	426824	0.41	0.00174168	/	/	/
eBMD	rs1717720	A	G	0.35	-0.06	0.002	6.4e-215	426824	0.35	0.001638	/	/	/
eBMD	rs4505759	C	T	0.69	-0.06	0.002	5.8e-193	426824	0.31	0.00154008	/	/	/
eBMD	rs1159798	A	C	0.22	0.06	0.002	1e-191	426824	0.22	0.00123552	/	/	/
eBMD	rs1878526	G	A	0.78	-0.06	0.002	5.6e-191	426824	0.22	0.00123552	/	/	/
eBMD	rs6903443	A	G	0.46	0.05	0.002	4e-182	426824	0.46	0.001242	/	/	/
eBMD	rs144832051	C	T	0.98	-0.18	0.006	9e-182	426824	0.02	0.00127008	/	/	/
eBMD	rs7488974	G	A	0.6	-0.05	0.002	8.7e-175	426824	0.4	0.0012	/	/	/
eBMD	rs138090420	T	A	0.96	-0.15	0.005	4.9e-173	426824	0.04	0.001728	/	/	/
eBMD	rs78520297	T	C	0.85	0.07	0.003	6.6e-171	426824	0.15	0.0012495	/	/	/
eBMD	rs2761884	G	T	0.55	0.05	0.002	3.1e-164	426824	0.45	0.0012375	/	/	/
eBMD	rs4635400	G	A	0.64	0.05	0.002	1e-155	426824	0.36	0.001152	/	/	/
eBMD	rs7209460	C	T	0.3	-0.05	0.002	2e-154	426824	0.3	0.00105	/	/	/
eBMD	rs28626308	C	T	0.96	-0.12	0.005	4.9e-154	426824	0.04	0.00110592	/	/	/
eBMD	rs9594738	C	T	0.51	0.05	0.002	1e-152	426824	0.49	0.0012495	/	/	/
eBMD	rs34553872	A	T	0.82	-0.06	0.002	1.6e-151	426824	0.18	0.00106272	/	/	/
eBMD	rs370387	G	A	0.44	-0.05	0.002	2.8e-149	426824	0.44	0.001232	/	/	/
eBMD	rs2971879	T	C	0.27	-0.05	0.002	4e-144	426824	0.27	0.0009855	/	/	/
eBMD	rs17563	A	G	0.43	0.05	0.002	9.5e-141	426824	0.43	0.0012255	/	/	/
eBMD	rs75475627	C	G	0.92	0.09	0.004	6.3e-140	426824	0.08	0.00119232	/	/	/
eBMD	rs7484147	T	C	0.36	0.05	0.002	6.4e-139	426824	0.36	0.001152	/	/	/
eBMD	rs75230517	G	C	0.95	0.1	0.004	5.2e-136	426824	0.05	0.00095	/	/	/
eBMD	rs10931982	T	C	0.23	-0.05	0.002	4.5e-135	426824	0.23	0.0008855	/	/	/
eBMD	rs3754855	A	G	0.61	-0.05	0.002	1.7e-134	426824	0.39	0.0011895	/	/	/
eBMD	rs2929308	T	A	0.49	0.04	0.002	1.8e-132	426824	0.49	0.00079968	/	/	/
eBMD	rs6965122	A	G	0.67	0.05	0.002	6.1e-132	426824	0.33	0.0011055	/	/	/
eBMD	rs117481343	C	T	0.97	-0.13	0.006	2.5e-125	426824	0.03	0.00098358	/	/	/
eBMD	rs118115924	G	T	0.99	0.2	0.009	5.5e-124	426824	0.01	0.000792	/	/	/
eBMD	rs6905582	G	A	0.83	0.06	0.002	1.6e-123	426824	0.17	0.00101592	/	/	/
eBMD	rs57960590	C	T	0.89	0.07	0.003	4.2e-121	426824	0.11	0.00095942	/	/	/
eBMD	rs35531047	T	A	0.78	-0.05	0.002	5.8e-116	426824	0.22	0.000858	/	/	/
eBMD	rs2741856	G	C	0.92	-0.07	0.003	3.6e-114	426824	0.08	0.00072128	/	/	/
eBMD	rs134613	T	G	0.35	0.04	0.002	2.6e-112	426824	0.35	0.000728	/	/	/
eBMD	rs947091	G	A	0.52	-0.04	0.002	8.4e-112	426824	0.48	0.00079872	/	/	/
eBMD	rs62007684	T	C	0.66	0.04	0.002	2.7e-110	426824	0.34	0.00071808	/	/	/
eBMD	rs7217502	A	C	0.62	-0.04	0.002	1.3e-105	426824	0.38	0.00075392	/	/	/
eBMD	rs11088458	A	G	0.29	0.04	0.002	2.8e-105	426824	0.29	0.00065888	/	/	/
eBMD	rs2504069	C	T	0.29	-0.04	0.002	1.3e-101	426824	0.29	0.00065888	/	/	/
eBMD	rs11228240	C	T	0.72	0.04	0.002	6.6e-101	426824	0.28	0.00064512	/	/	/
eBMD	rs114124763	C	G	0.95	-0.09	0.004	3.1e-99	426824	0.05	0.0007695	/	/	/
eBMD	rs10264106	A	C	0.81	-0.05	0.002	6e-97	426824	0.19	0.0007695	/	/	/
eBMD	rs57043009	C	T	0.85	-0.05	0.003	2.9e-96	426824	0.15	0.0006375	/	/	/
eBMD	rs111632154	T	C	0.95	0.09	0.004	6.3e-93	426824	0.05	0.0007695	/	/	/
eBMD	rs17662822	C	A	0.67	0.04	0.002	5.4e-91	426824	0.33	0.00070752	/	/	/
eBMD	rs6117854	G	A	0.67	0.04	0.002	2.6e-90	426824	0.33	0.00070752	/	/	/
eBMD	rs28362709	G	T	0.77	0.04	0.002	3.6e-88	426824	0.23	0.00056672	/	/	/
eBMD	rs3971300	T	C	0.73	0.04	0.002	4.1e-88	426824	0.27	0.00063072	/	/	/
eBMD	rs4988321	G	A	0.95	0.08	0.004	1.5e-87	426824	0.05	0.000608	/	/	/
eBMD	rs2305489	G	T	0.94	-0.08	0.004	1.8e-87	426824	0.06	0.00072192	/	/	/
eBMD	rs78438678	C	T	0.92	0.07	0.003	6.6e-87	426824	0.08	0.00072128	/	/	/
eBMD	rs117111740	T	C	0.97	0.11	0.006	1.7e-85	426824	0.03	0.00070422	/	/	/
eBMD	rs79364962	G	A	0.93	0.07	0.004	4.7e-85	426824	0.07	0.00063798	/	/	/
eBMD	rs2423151	G	A	0.35	0.04	0.002	5.2e-85	426824	0.35	0.000728	/	/	/
eBMD	rs1048932	C	A	0.59	-0.04	0.002	1.3e-83	426824	0.41	0.00077408	/	/	/
eBMD	rs6108796	G	T	0.71	-0.04	0.002	4.7e-81	426824	0.29	0.00065888	/	/	/
eBMD	rs3012465	A	G	0.35	0.04	0.002	7.2e-80	426824	0.35	0.000728	/	/	/
eBMD	rs6485702	T	C	0.34	0.03	0.002	5.6e-79	426824	0.34	0.00040392	/	/	/
eBMD	rs2566752	T	C	0.62	-0.04	0.002	1.3e-78	426824	0.38	0.00075392	/	/	/
eBMD	rs35308216	T	C	0.92	0.06	0.003	1.3e-77	426824	0.08	0.00052992	/	/	/
eBMD	rs764396	C	G	0.46	0.03	0.002	2.1e-77	426824	0.46	0.00044712	/	/	/
eBMD	rs2908574	T	G	0.09	-0.06	0.003	1.2e-74	426824	0.09	0.00058968	/	/	/
eBMD	rs11934731	G	A	0.32	0.04	0.002	6.1e-74	426824	0.32	0.00069632	/	/	/
eBMD	rs9513510	G	C	0.3	0.04	0.002	6.6e-73	426824	0.3	0.000672	/	/	/
eBMD	rs61887821	G	A	0.99	0.21	0.012	1.1e-72	426824	0.01	0.00087318	/	/	/
eBMD	rs344078	C	T	0.83	0.04	0.002	4e-71	426824	0.17	0.00045152	/	/	/
eBMD	rs4842700	A	G	0.2	-0.04	0.002	4.1e-71	426824	0.2	0.000512	/	/	/
eBMD	rs74394067	G	T	0.97	0.1	0.006	1.3e-70	426824	0.03	0.000582	/	/	/
eBMD	rs17507577	G	A	0.93	-0.06	0.004	1.2e-69	426824	0.07	0.00046872	/	/	/
eBMD	rs3829241	G	A	0.59	-0.03	0.002	1.7e-69	426824	0.41	0.00043542	/	/	/
eBMD	rs190144	A	G	0.26	0.04	0.002	4.4e-69	426824	0.26	0.00061568	/	/	/
eBMD	rs7267595	A	C	0.53	0.03	0.002	9.1e-69	426824	0.47	0.00044838	/	/	/
eBMD	rs7959604	C	G	0.93	0.06	0.004	1.5e-68	426824	0.07	0.00046872	/	/	/
eBMD	rs71390846	G	C	0.81	0.04	0.002	4.1e-68	426824	0.19	0.00049248	/	/	/
eBMD	rs12218358	G	C	0.44	-0.03	0.002	6.9e-67	426824	0.44	0.00044352	/	/	/
eBMD	rs2737252	G	A	0.72	-0.03	0.002	9.8e-67	426824	0.28	0.00036288	/	/	/
eBMD	rs757980	G	A	0.25	0.04	0.002	1.5e-66	426824	0.25	0.0006	/	/	/
eBMD	rs11668064	A	G	0.69	0.03	0.002	1.6e-66	426824	0.31	0.00038502	/	/	/
eBMD	rs7175531	T	C	0.35	-0.03	0.002	2.3e-66	426824	0.35	0.0004095	/	/	/
eBMD	rs2271329	G	A	0.81	-0.04	0.002	1e-65	426824	0.19	0.00049248	/	/	/
eBMD	rs2566774	T	C	0.19	0.04	0.002	3.6e-65	426824	0.19	0.00049248	/	/	/
eBMD	rs75937733	A	G	0.92	-0.06	0.003	2.5e-63	426824	0.08	0.00052992	/	/	/
eBMD	rs35223785	A	G	0.75	-0.04	0.002	5.4e-63	426824	0.25	0.0006	/	/	/
eBMD	rs7191269	A	G	0.6	0.03	0.002	1.6e-61	426824	0.4	0.000432	/	/	/
eBMD	rs1450851	T	C	0.35	0.03	0.002	3.8e-61	426824	0.35	0.0004095	/	/	/
eBMD	rs72805220	C	A	0.93	0.06	0.004	4.2e-61	426824	0.07	0.00046872	/	/	/
eBMD	rs212772	C	G	0.54	-0.03	0.002	5e-61	426824	0.46	0.00044712	/	/	/
eBMD	rs2899472	C	A	0.74	-0.03	0.002	1.8e-60	426824	0.26	0.00034632	/	/	/
eBMD	rs3819331	T	C	0.85	0.04	0.003	6.3e-60	426824	0.15	0.000408	/	/	/
eBMD	rs87	A	G	0.2	-0.04	0.002	1.9e-59	426824	0.2	0.000512	/	/	/
eBMD	rs80040580	G	A	0.92	0.05	0.003	7.1e-59	426824	0.08	0.000368	/	/	/
eBMD	rs138852655	C	T	0.96	-0.08	0.005	1.7e-58	426824	0.04	0.00049152	/	/	/
eBMD	rs2376600	G	A	0.69	0.03	0.002	7.1e-58	426824	0.31	0.00038502	/	/	/
eBMD	rs2639953	G	A	0.48	0.03	0.002	2.5e-57	426824	0.48	0.00044928	/	/	/
eBMD	rs2553772	T	G	0.46	-0.03	0.002	3.2e-57	426824	0.46	0.00044712	/	/	/
eBMD	rs3801427	C	T	0.24	-0.03	0.002	8.5e-57	426824	0.24	0.00032832	/	/	/
eBMD	rs2126264	G	T	0.11	0.05	0.003	5.2e-55	426824	0.11	0.0004895	/	/	/
eBMD	rs112187554	A	G	0.99	-0.16	0.011	2.2e-54	426824	0.01	0.00050688	/	/	/
eBMD	rs1706708	G	A	0.67	0.03	0.002	2.9e-54	426824	0.33	0.00039798	/	/	/
eBMD	rs11915970	A	T	0.88	-0.04	0.003	4.9e-54	426824	0.12	0.00033792	/	/	/
eBMD	rs72613886	A	G	0.87	0.04	0.003	7.3e-54	426824	0.13	0.00036192	/	/	/
eBMD	rs17265513	T	C	0.8	0.03	0.002	1e-53	426824	0.2	0.000288	/	/	/
eBMD	rs900399	A	G	0.6	0.03	0.002	1.2e-53	426824	0.4	0.000432	/	/	/
eBMD	rs212417	G	A	0.33	0.03	0.002	2.6e-53	426824	0.33	0.00039798	/	/	/
eBMD	rs3765971	C	T	0.35	-0.03	0.002	5e-53	426824	0.35	0.0004095	/	/	/
eBMD	rs5746816	G	A	0.71	-0.03	0.002	8.8e-53	426824	0.29	0.00037062	/	/	/
eBMD	rs10239787	C	T	0.67	0.03	0.002	1.7e-52	426824	0.33	0.00039798	/	/	/
eBMD	rs3790608	G	A	0.85	-0.04	0.003	3.6e-52	426824	0.15	0.000408	/	/	/
eBMD	rs150445982	C	T	0.98	-0.1	0.006	3.6e-52	426824	0.02	0.000392	/	/	/
eBMD	rs8002850	G	A	0.66	0.03	0.002	6.5e-52	426824	0.34	0.00040392	/	/	/
eBMD	rs1386625	A	G	0.1	0.05	0.003	8.5e-52	426824	0.1	0.00045	/	/	/
eBMD	rs60891864	C	G	0.6	-0.03	0.002	1.5e-51	426824	0.4	0.000432	/	/	/
eBMD	rs13179493	T	C	0.71	-0.03	0.002	5.2e-51	426824	0.29	0.00037062	/	/	/
eBMD	rs34778574	T	C	0.96	0.07	0.005	8e-51	426824	0.04	0.00037632	/	/	/
eBMD	rs7830123	A	G	0.74	0.03	0.002	7.5e-50	426824	0.26	0.00034632	/	/	/
eBMD	rs7072380	G	A	0.49	0.03	0.002	8e-49	426824	0.49	0.00044982	/	/	/
eBMD	rs7040344	C	T	0.65	0.03	0.002	1.1e-48	426824	0.35	0.0004095	/	/	/
eBMD	rs9299597	G	A	0.85	0.04	0.003	1.1e-48	426824	0.15	0.000408	/	/	/
eBMD	rs6134038	A	G	0.8	0.03	0.002	4.1e-48	426824	0.2	0.000288	/	/	/
eBMD	rs116228246	G	C	0.98	-0.09	0.006	6.4e-48	426824	0.02	0.00031752	/	/	/
eBMD	rs139603701	A	G	0.98	0.11	0.007	7.7e-48	426824	0.02	0.00047432	/	/	/
eBMD	rs61733768	G	A	0.97	0.08	0.006	1.4e-47	426824	0.03	0.00037248	/	/	/
eBMD	rs12149673	A	G	0.7	-0.03	0.002	4.3e-47	426824	0.3	0.000378	/	/	/
eBMD	rs983034	C	T	0.61	0.03	0.002	4.4e-47	426824	0.39	0.00042822	/	/	/
eBMD	rs1133400	A	G	0.78	-0.03	0.002	8.7e-47	426824	0.22	0.00030888	/	/	/
eBMD	rs2836613	G	A	0.25	-0.03	0.002	1.9e-46	426824	0.25	0.0003375	/	/	/
eBMD	rs4743930	C	T	0.75	-0.03	0.002	2.6e-46	426824	0.25	0.0003375	/	/	/
eBMD	rs17602572	C	G	0.59	0.03	0.002	3.3e-46	426824	0.41	0.00043542	/	/	/
eBMD	rs6063051	T	G	0.26	-0.03	0.002	4.8e-46	426824	0.26	0.00034632	/	/	/
eBMD	rs17115088	C	A	0.98	0.1	0.007	6.9e-46	426824	0.02	0.000392	/	/	/
eBMD	rs2647462	T	C	0.17	0.03	0.002	9.1e-46	426824	0.17	0.00025398	/	/	/
eBMD	rs10800531	A	T	0.54	-0.03	0.002	2e-45	426824	0.46	0.00044712	/	/	/
eBMD	rs149504726	G	A	0.99	-0.16	0.012	2.7e-45	426824	0.01	0.00050688	/	/	/
eBMD	rs62621812	G	A	0.98	0.09	0.007	3.9e-45	426824	0.02	0.00031752	/	/	/
eBMD	rs2586457	G	A	0.77	-0.03	0.002	4.7e-45	426824	0.23	0.00031878	/	/	/
eBMD	rs9921222	C	T	0.53	0.03	0.002	7.6e-45	426824	0.47	0.00044838	/	/	/
eBMD	rs2272224	T	C	0.73	-0.03	0.002	1.5e-44	426824	0.27	0.00035478	/	/	/
eBMD	rs4895901	T	G	0.62	0.03	0.002	1.7e-44	426824	0.38	0.00042408	/	/	/
eBMD	rs72868839	A	T	0.93	-0.05	0.004	3.9e-44	426824	0.07	0.0003255	/	/	/
eBMD	rs13017811	G	A	0.83	0.03	0.002	5.6e-44	426824	0.17	0.00025398	/	/	/
eBMD	rs1545161	A	G	0.52	0.03	0.002	2e-43	426824	0.48	0.00044928	/	/	/
eBMD	rs2236407	A	G	0.64	0.03	0.002	3.8e-43	426824	0.36	0.00041472	/	/	/
eBMD	rs56074687	T	C	0.71	-0.03	0.002	5.6e-43	426824	0.29	0.00037062	/	/	/
eBMD	rs17013212	C	T	0.86	0.04	0.003	7.1e-43	426824	0.14	0.00038528	/	/	/
eBMD	rs7527300	C	T	0.59	0.03	0.002	7.4e-43	426824	0.41	0.00043542	/	/	/
eBMD	rs10261246	G	A	0.32	-0.03	0.002	8.4e-43	426824	0.32	0.00039168	/	/	/
eBMD	rs9447004	A	G	0.48	0.02	0.002	2.1e-42	426824	0.48	0.00019968	/	/	/
eBMD	rs949782	C	A	0.7	-0.03	0.002	3.3e-42	426824	0.3	0.000378	/	/	/
eBMD	rs781142826	T	C	1	0.38	0.03	8.6e-42	426824	0	0	/	/	/
eBMD	rs4974186	G	T	0.45	-0.02	0.002	8.8e-42	426824	0.45	0.000198	/	/	/
eBMD	rs11196170	G	A	0.79	0.03	0.002	9.4e-42	426824	0.21	0.00029862	/	/	/
eBMD	rs2052480	G	A	0.71	-0.03	0.002	1.5e-41	426824	0.29	0.00037062	/	/	/
eBMD	rs182975328	A	G	0.99	-0.12	0.01	2.4e-41	426824	0.01	0.00028512	/	/	/
eBMD	rs117208012	C	T	0.98	0.09	0.006	5.2e-41	426824	0.02	0.00031752	/	/	/
eBMD	rs117204589	T	C	0.98	-0.09	0.007	1e-40	426824	0.02	0.00031752	/	/	/
eBMD	rs6839437	T	C	0.16	-0.03	0.002	1.8e-40	426824	0.16	0.00024192	/	/	/
eBMD	rs10490046	A	C	0.78	0.03	0.002	2e-40	426824	0.22	0.00030888	/	/	/
eBMD	rs215226	A	G	0.6	-0.02	0.002	2.1e-40	426824	0.4	0.000192	/	/	/
eBMD	rs7554551	T	C	0.66	-0.03	0.002	3.8e-40	426824	0.34	0.00040392	/	/	/
eBMD	rs10875906	C	T	0.72	-0.03	0.002	3.8e-40	426824	0.28	0.00036288	/	/	/
eBMD	rs10790255	G	T	0.25	-0.03	0.002	4.6e-40	426824	0.25	0.0003375	/	/	/
eBMD	rs7014448	T	G	0.32	0.03	0.002	2.2e-39	426824	0.32	0.00039168	/	/	/
eBMD	rs10842704	T	G	0.76	-0.03	0.002	2.6e-39	426824	0.24	0.00032832	/	/	/
eBMD	rs12134534	T	C	0.41	-0.02	0.002	2.9e-39	426824	0.41	0.00019352	/	/	/
eBMD	rs10199437	G	A	0.06	0.05	0.004	3.9e-39	426824	0.06	0.000282	/	/	/
eBMD	rs6564890	C	T	0.46	0.02	0.002	9.3e-39	426824	0.46	0.00019872	/	/	/
eBMD	rs9896306	C	A	0.73	0.03	0.002	1e-38	426824	0.27	0.00035478	/	/	/
eBMD	rs3118906	G	A	0.72	-0.03	0.002	3.5e-38	426824	0.28	0.00036288	/	/	/
eBMD	rs3966800	A	T	0.51	0.02	0.002	1.1e-37	426824	0.49	0.00019992	/	/	/
eBMD	rs17010957	T	C	0.85	-0.03	0.003	1.3e-37	426824	0.15	0.0002295	/	/	/
eBMD	rs56235417	G	C	0.84	0.03	0.003	1.7e-37	426824	0.16	0.00024192	/	/	/
eBMD	rs10750766	C	A	0.29	-0.03	0.002	1.8e-37	426824	0.29	0.00037062	/	/	/
eBMD	rs1286075	C	T	0.83	-0.03	0.002	2.6e-37	426824	0.17	0.00025398	/	/	/
eBMD	rs62261502	G	A	0.93	-0.05	0.004	3.4e-37	426824	0.07	0.0003255	/	/	/
eBMD	rs56682471	A	T	0.79	-0.03	0.002	3.8e-37	426824	0.21	0.00029862	/	/	/
eBMD	rs9379084	G	A	0.88	0.04	0.003	6e-37	426824	0.12	0.00033792	/	/	/
eBMD	rs1284200	A	G	0.09	0.04	0.003	7.6e-37	426824	0.09	0.00026208	/	/	/
eBMD	rs11073930	G	C	0.45	-0.02	0.002	8.8e-37	426824	0.45	0.000198	/	/	/
eBMD	rs2830913	G	A	0.56	-0.02	0.002	8.8e-37	426824	0.44	0.00019712	/	/	/
eBMD	rs672740	T	G	0.52	-0.02	0.002	1.5e-36	426824	0.48	0.00019968	/	/	/
eBMD	rs3760456	C	T	0.56	0.02	0.002	1.5e-36	426824	0.44	0.00019712	/	/	/
eBMD	rs603424	G	A	0.83	0.03	0.002	2.3e-36	426824	0.17	0.00025398	/	/	/
eBMD	rs73029263	A	G	0.87	0.03	0.003	4e-36	426824	0.13	0.00020358	/	/	/
eBMD	rs884205	A	C	0.25	-0.03	0.002	4.1e-36	426824	0.25	0.0003375	/	/	/
eBMD	rs9375477	A	G	0.85	-0.03	0.003	5.8e-36	426824	0.15	0.0002295	/	/	/
eBMD	rs635634	C	T	0.82	0.03	0.002	7.9e-36	426824	0.18	0.00026568	/	/	/
eBMD	rs76833657	G	A	0.92	0.04	0.003	9.6e-36	426824	0.08	0.00023552	/	/	/
eBMD	rs4821797	T	C	0.67	0.02	0.002	2.2e-35	426824	0.33	0.00017688	/	/	/
eBMD	rs1042704	G	A	0.78	0.03	0.002	3.6e-35	426824	0.22	0.00030888	/	/	/
eBMD	rs78432519	C	T	0.89	0.04	0.003	5.3e-35	426824	0.11	0.00031328	/	/	/
eBMD	rs7866211	T	C	0.7	0.02	0.002	6e-35	426824	0.3	0.000168	/	/	/
eBMD	rs72640504	T	C	0.99	0.11	0.009	6.1e-35	426824	0.01	0.00023958	/	/	/
eBMD	rs368510	G	A	0.67	-0.02	0.002	1.1e-34	426824	0.33	0.00017688	/	/	/
eBMD	rs7117140	C	T	0.18	-0.03	0.002	1.1e-34	426824	0.18	0.00026568	/	/	/
eBMD	rs5952416	C	T	0.68	0.02	0.002	1.48e-34	361587	0.32	0.00017408	/	/	/
eBMD	rs6716216	A	G	0.88	-0.03	0.003	2e-34	426824	0.12	0.00019008	/	/	/
eBMD	rs72874231	G	A	0.94	-0.05	0.004	3.1e-34	426824	0.06	0.000282	/	/	/
eBMD	rs10941433	C	G	0.89	0.03	0.003	4.6e-34	426824	0.11	0.00017622	/	/	/
eBMD	rs77495054	T	C	0.97	-0.07	0.006	4.7e-34	426824	0.03	0.00028518	/	/	/
eBMD	rs77718124	A	G	0.94	-0.05	0.004	4.7e-34	426824	0.06	0.000282	/	/	/
eBMD	rs11584380	C	T	0.56	-0.02	0.002	5e-34	426824	0.44	0.00019712	/	/	/
eBMD	rs62165280	G	A	0.79	-0.03	0.002	6.2e-34	426824	0.21	0.00029862	/	/	/
eBMD	rs4395467	C	T	0.48	-0.02	0.002	8.8e-34	426824	0.48	0.00019968	/	/	/
eBMD	rs8134775	T	C	0.8	-0.03	0.002	9.2e-34	426824	0.2	0.000288	/	/	/
eBMD	rs58621819	A	T	0.78	-0.03	0.002	1.1e-33	426824	0.22	0.00030888	/	/	/
eBMD	rs567068501	C	T	0.99	0.14	0.012	1.1e-33	426824	0.01	0.00038808	/	/	/
eBMD	rs11759018	C	T	0.31	-0.02	0.002	1.4e-33	426824	0.31	0.00017112	/	/	/
eBMD	rs2653559	C	T	0.84	0.03	0.002	1.5e-33	426824	0.16	0.00024192	/	/	/
eBMD	rs1471251	A	T	0.6	-0.02	0.002	2.7e-33	426824	0.4	0.000192	/	/	/
eBMD	rs6938070	T	A	0.3	0.02	0.002	3.2e-33	426824	0.3	0.000168	/	/	/
eBMD	rs698891	C	T	0.89	-0.04	0.003	3.7e-33	426824	0.11	0.00031328	/	/	/
eBMD	rs1415701	G	A	0.73	-0.02	0.002	5.5e-33	426824	0.27	0.00015768	/	/	/
eBMD	rs17501090	C	A	0.98	0.07	0.006	6.8e-33	426824	0.02	0.00019208	/	/	/
eBMD	rs12756110	G	C	0.08	0.04	0.003	8.1e-33	426824	0.08	0.00023552	/	/	/
eBMD	rs35392886	C	G	0.37	0.02	0.002	8.8e-33	426824	0.37	0.00018648	/	/	/
eBMD	rs7259714	C	T	0.61	0.02	0.002	1.5e-32	426824	0.39	0.00019032	/	/	/
eBMD	rs10013456	A	G	0.81	-0.03	0.002	1.8e-32	426824	0.19	0.00027702	/	/	/
eBMD	rs74119759	C	T	0.84	0.03	0.003	3.4e-32	426824	0.16	0.00024192	/	/	/
eBMD	rs77392239	T	G	0.92	-0.04	0.003	3.6e-32	426824	0.08	0.00023552	/	/	/
eBMD	rs1005502	C	T	0.26	0.03	0.002	4.6e-32	426824	0.26	0.00034632	/	/	/
eBMD	rs7747253	C	A	0.5	0.02	0.002	7.8e-32	426824	0.5	0.0002	/	/	/
eBMD	rs283338	G	A	0.78	0.03	0.002	8.7e-32	426824	0.22	0.00030888	/	/	/
eBMD	rs10145299	T	C	0.51	-0.02	0.002	1.6e-31	426824	0.49	0.00019992	/	/	/
eBMD	rs9376164	G	A	0.87	0.03	0.003	1.7e-31	426824	0.13	0.00020358	/	/	/
eBMD	rs1318236	C	T	0.5	0.02	0.002	1.8e-31	426824	0.5	0.0002	/	/	/
eBMD	rs751979	C	G	0.65	-0.02	0.002	2.1e-31	426824	0.35	0.000182	/	/	/
eBMD	rs901865	T	C	0.17	0.03	0.002	2.2e-31	426824	0.17	0.00025398	/	/	/
eBMD	rs55787537	T	G	0.83	0.03	0.002	2.4e-31	426824	0.17	0.00025398	/	/	/
eBMD	rs11175835	G	A	0.29	0.02	0.002	6.7e-31	426824	0.29	0.00016472	/	/	/
eBMD	rs7167692	T	C	0.95	0.05	0.004	7.4e-31	426824	0.05	0.0002375	/	/	/
eBMD	rs142971131	G	A	0.99	0.12	0.01	9.3e-31	426824	0.01	0.00028512	/	/	/
eBMD	rs10956974	C	G	0.78	-0.03	0.002	1.3e-30	426824	0.22	0.00030888	/	/	/
eBMD	rs7703751	A	T	0.74	0.02	0.002	1.7e-30	426824	0.26	0.00015392	/	/	/
eBMD	rs1724298	T	C	0.89	-0.03	0.003	1.7e-30	426824	0.11	0.00017622	/	/	/
eBMD	rs113557605	T	A	0.93	0.04	0.004	1.8e-30	426824	0.07	0.00020832	/	/	/
eBMD	rs79409705	C	T	0.96	-0.05	0.005	1.9e-30	426824	0.04	0.000192	/	/	/
eBMD	rs13043599	C	T	0.93	-0.04	0.004	2.4e-30	426824	0.07	0.00020832	/	/	/
eBMD	rs76895963	T	G	0.98	0.08	0.007	2.6e-30	426824	0.02	0.00025088	/	/	/
eBMD	rs4961733	G	A	0.2	-0.03	0.002	4.1e-30	426824	0.2	0.000288	/	/	/
eBMD	rs34324915	A	T	0.64	-0.02	0.002	1.3e-29	426824	0.36	0.00018432	/	/	/
eBMD	rs4979905	C	T	0.82	0.03	0.002	1.8e-29	426824	0.18	0.00026568	/	/	/
eBMD	rs9521510	T	C	0.68	0.02	0.002	2.5e-29	426824	0.32	0.00017408	/	/	/
eBMD	rs56240884	C	T	0.71	-0.02	0.002	3.6e-29	426824	0.29	0.00016472	/	/	/
eBMD	rs42235	C	T	0.7	0.02	0.002	4.7e-29	426824	0.3	0.000168	/	/	/
eBMD	rs7516171	C	T	0.82	-0.03	0.002	1.2e-28	426824	0.18	0.00026568	/	/	/
eBMD	rs7778451	G	C	0.63	0.02	0.002	1.3e-28	426824	0.37	0.00018648	/	/	/
eBMD	rs10764201	C	T	0.48	-0.02	0.002	1.6e-28	426824	0.48	0.00019968	/	/	/
eBMD	rs7937689	C	T	0.78	0.02	0.002	2.2e-28	426824	0.22	0.00013728	/	/	/
eBMD	rs79730878	T	C	0.77	0.02	0.002	2.2e-28	426824	0.23	0.00014168	/	/	/
eBMD	rs9364386	T	G	0.82	0.03	0.002	2.4e-28	426824	0.18	0.00026568	/	/	/
eBMD	rs2944590	G	A	0.56	-0.02	0.002	2.9e-28	426824	0.44	0.00019712	/	/	/
eBMD	rs183312687	C	A	0.99	-0.15	0.014	3.5e-28	426824	0.01	0.0004455	/	/	/
eBMD	rs13291289	C	T	0.6	-0.02	0.002	4.9e-28	426824	0.4	0.000192	/	/	/
eBMD	rs10756762	T	C	0.59	-0.02	0.002	5.6e-28	426824	0.41	0.00019352	/	/	/
eBMD	rs243866	G	A	0.74	-0.02	0.002	6.3e-28	426824	0.26	0.00015392	/	/	/
eBMD	rs16878921	G	A	0.9	-0.03	0.003	6.9e-28	426824	0.1	0.000162	/	/	/
eBMD	rs4744295	A	G	0.58	-0.02	0.002	6.9e-28	426824	0.42	0.00019488	/	/	/
eBMD	rs34583478	C	T	0.92	0.04	0.003	7.7e-28	426824	0.08	0.00023552	/	/	/
eBMD	rs531968440	C	A	0.99	-0.14	0.013	8.6e-28	426824	0.01	0.00038808	/	/	/
eBMD	rs6120804	C	A	0.82	-0.03	0.002	8.6e-28	426824	0.18	0.00026568	/	/	/
eBMD	rs1581630	C	A	0.23	0.02	0.002	8.8e-28	426824	0.23	0.00014168	/	/	/
eBMD	rs12942736	C	T	0.76	0.02	0.002	1.2e-27	426824	0.24	0.00014592	/	/	/
eBMD	rs11741390	C	T	0.53	-0.02	0.002	1.6e-27	426824	0.47	0.00019928	/	/	/
eBMD	rs73388841	T	C	0.94	0.04	0.004	1.6e-27	426824	0.06	0.00018048	/	/	/
eBMD	rs7571898	T	C	0.76	0.02	0.002	3.3e-27	426824	0.24	0.00014592	/	/	/
eBMD	rs6966540	T	C	0.63	-0.02	0.002	3.4e-27	426824	0.37	0.00018648	/	/	/
eBMD	rs10779795	A	G	0.66	0.02	0.002	3.5e-27	426824	0.34	0.00017952	/	/	/
eBMD	rs938295	C	T	0.84	-0.03	0.002	3.7e-27	426824	0.16	0.00024192	/	/	/
eBMD	rs2531992	A	G	0.15	-0.03	0.003	5.1e-27	426824	0.15	0.0002295	/	/	/
eBMD	rs113773470	A	G	0.83	-0.03	0.002	1.1e-26	426824	0.17	0.00025398	/	/	/
eBMD	rs4876858	G	C	0.21	0.02	0.002	1.3e-26	426824	0.21	0.00013272	/	/	/
eBMD	rs10885434	G	C	0.28	0.02	0.002	1.4e-26	426824	0.28	0.00016128	/	/	/
eBMD	rs139497	C	T	0.31	-0.02	0.002	1.4e-26	426824	0.31	0.00017112	/	/	/
eBMD	rs75439322	G	A	0.91	-0.03	0.003	1.5e-26	426824	0.09	0.00014742	/	/	/
eBMD	rs6680369	C	T	0.39	0.02	0.002	1.6e-26	426824	0.39	0.00019032	/	/	/
eBMD	rs8063057	T	C	0.61	-0.02	0.002	1.6e-26	426824	0.39	0.00019032	/	/	/
eBMD	rs9613775	A	G	0.77	-0.02	0.002	1.7e-26	426824	0.23	0.00014168	/	/	/
eBMD	rs111528363	C	T	0.97	0.07	0.006	2.3e-26	426824	0.03	0.00028518	/	/	/
eBMD	rs2097719	G	A	0.39	0.02	0.002	2.3e-26	426824	0.39	0.00019032	/	/	/
eBMD	rs1436138	A	G	0.64	0.02	0.002	3e-26	426824	0.36	0.00018432	/	/	/
eBMD	rs7102	T	C	0.63	0.02	0.002	3.6e-26	426824	0.37	0.00018648	/	/	/
eBMD	rs11875132	T	C	0.56	0.02	0.002	4.7e-26	426824	0.44	0.00019712	/	/	/
eBMD	rs2216949	C	T	0.88	-0.03	0.003	5.6e-26	426824	0.12	0.00019008	/	/	/
eBMD	rs9952412	A	C	0.48	-0.02	0.002	5.7e-26	426824	0.48	0.00019968	/	/	/
eBMD	rs9976876	G	T	0.52	0.02	0.002	6.5e-26	426824	0.48	0.00019968	/	/	/
eBMD	rs16976954	T	A	0.55	0.02	0.002	6.7e-26	426824	0.45	0.000198	/	/	/
eBMD	rs12460389	T	A	0.83	-0.03	0.002	7.1e-26	426824	0.17	0.00025398	/	/	/
eBMD	rs6958059	A	G	0.63	0.02	0.002	7.6e-26	426824	0.37	0.00018648	/	/	/
eBMD	rs76990766	C	T	0.95	-0.04	0.004	7.9e-26	426824	0.05	0.000152	/	/	/
eBMD	rs4496284	G	A	0.57	-0.02	0.002	9e-26	426824	0.43	0.00019608	/	/	/
eBMD	rs17061975	T	A	0.91	-0.03	0.003	9.5e-26	426824	0.09	0.00014742	/	/	/
eBMD	rs7974900	T	C	0.26	-0.02	0.002	1.1e-25	426824	0.26	0.00015392	/	/	/
eBMD	rs6719806	C	A	0.6	0.02	0.002	1.3e-25	426824	0.4	0.000192	/	/	/
eBMD	rs181832503	A	G	1	0.32	0.032	1.6e-25	426824	0	0	/	/	/
eBMD	rs138818878	C	G	0.97	-0.06	0.006	1.6e-25	426824	0.03	0.00020952	/	/	/
eBMD	rs3759549	A	T	0.51	-0.02	0.002	1.7e-25	426824	0.49	0.00019992	/	/	/
eBMD	rs12208105	A	G	0.62	-0.02	0.002	1.9e-25	426824	0.38	0.00018848	/	/	/
eBMD	rs28364580	G	A	0.75	0.02	0.002	2.2e-25	426824	0.25	0.00015	/	/	/
eBMD	rs12482821	T	G	0.98	-0.06	0.006	2.7e-25	426824	0.02	0.00014112	/	/	/
eBMD	rs2238686	T	C	0.88	0.03	0.003	3.5e-25	426824	0.12	0.00019008	/	/	/
eBMD	rs10057211	A	C	0.91	-0.03	0.003	3.7e-25	426824	0.09	0.00014742	/	/	/
eBMD	rs4360494	G	C	0.44	-0.02	0.002	4.1e-25	426824	0.44	0.00019712	/	/	/
eBMD	rs2491105	T	C	0.77	-0.02	0.002	4.8e-25	426824	0.23	0.00014168	/	/	/
eBMD	rs4143691	C	T	0.67	0.02	0.002	5.1e-25	426824	0.33	0.00017688	/	/	/
eBMD	rs12441073	T	C	0.73	-0.02	0.002	5.8e-25	426824	0.27	0.00015768	/	/	/
eBMD	rs17510563	A	G	0.91	-0.03	0.003	5.9e-25	426824	0.09	0.00014742	/	/	/
eBMD	rs2287644	G	C	0.74	0.02	0.002	6e-25	426824	0.26	0.00015392	/	/	/
eBMD	rs7866254	G	A	0.78	-0.02	0.002	8.3e-25	426824	0.22	0.00013728	/	/	/
eBMD	rs12340775	G	A	0.94	0.04	0.004	9.8e-25	426824	0.06	0.00018048	/	/	/
eBMD	rs1428968	C	T	0.82	-0.02	0.002	1.1e-24	426824	0.18	0.00011808	/	/	/
eBMD	rs4806862	G	T	0.67	-0.02	0.002	1.1e-24	426824	0.33	0.00017688	/	/	/
eBMD	rs17307280	A	C	0.73	-0.02	0.002	1.14e-24	362316	0.27	0.00015768	/	/	/
eBMD	rs687914	G	T	0.75	0.02	0.002	1.2e-24	426824	0.25	0.00015	/	/	/
eBMD	rs7584710	C	A	0.64	-0.02	0.002	1.5e-24	426824	0.36	0.00018432	/	/	/
eBMD	rs7070175	T	C	0.86	-0.03	0.003	1.5e-24	426824	0.14	0.00021672	/	/	/
eBMD	rs1658469	A	G	0.46	0.02	0.002	1.5e-24	426824	0.46	0.00019872	/	/	/
eBMD	rs17184382	A	C	0.57	0.02	0.002	1.9e-24	426824	0.43	0.00019608	/	/	/
eBMD	rs1080789	A	G	0.51	0.02	0.002	2.1e-24	426824	0.49	0.00019992	/	/	/
eBMD	rs7573217	G	A	0.91	0.03	0.003	2.3e-24	426824	0.09	0.00014742	/	/	/
eBMD	rs4739697	A	G	0.34	0.02	0.002	2.4e-24	426824	0.34	0.00017952	/	/	/
eBMD	rs28665840	T	G	0.81	0.02	0.002	2.7e-24	426824	0.19	0.00012312	/	/	/
eBMD	rs7283257	T	A	0.95	-0.04	0.004	3.3e-24	426824	0.05	0.000152	/	/	/
eBMD	rs6882422	G	A	0.88	0.03	0.003	3.4e-24	426824	0.12	0.00019008	/	/	/
eBMD	rs13195723	T	C	0.55	0.02	0.002	3.5e-24	426824	0.45	0.000198	/	/	/
eBMD	rs2888814	C	T	0.39	0.02	0.002	3.7e-24	426824	0.39	0.00019032	/	/	/
eBMD	rs6870556	G	A	0.38	0.02	0.002	3.9e-24	426824	0.38	0.00018848	/	/	/
eBMD	rs10992489	C	T	0.64	0.02	0.002	5.3e-24	426824	0.36	0.00018432	/	/	/
eBMD	rs6142137	T	C	0.57	-0.02	0.002	5.5e-24	426824	0.43	0.00019608	/	/	/
eBMD	rs10805874	T	A	0.31	0.02	0.002	7e-24	426824	0.31	0.00017112	/	/	/
eBMD	rs79719017	T	C	0.7	-0.02	0.002	7.7e-24	426824	0.3	0.000168	/	/	/
eBMD	rs17598579	G	T	0.87	0.03	0.003	8.3e-24	426824	0.13	0.00020358	/	/	/
eBMD	rs2272443	C	T	0.77	0.02	0.002	9.4e-24	426824	0.23	0.00014168	/	/	/
eBMD	rs5914035	C	T	0.22	0.02	0.002	1.28e-23	362104	0.22	0.00013728	/	/	/
eBMD	rs17514738	T	C	0.6	0.02	0.002	1.3e-23	426824	0.4	0.000192	/	/	/
eBMD	rs542247589	T	C	1	0.14	0.015	3.1e-23	426824	0	0	/	/	/
eBMD	rs167365	C	G	0.38	0.02	0.002	3.3e-23	426824	0.38	0.00018848	/	/	/
eBMD	rs343994	G	C	0.59	0.02	0.002	3.3e-23	426824	0.41	0.00019352	/	/	/
eBMD	rs1871674	T	A	0.8	-0.02	0.002	3.3e-23	426824	0.2	0.000128	/	/	/
eBMD	rs1991431	G	A	0.56	0.02	0.002	3.7e-23	426824	0.44	0.00019712	/	/	/
eBMD	rs62302300	C	T	0.84	0.02	0.003	5.2e-23	426824	0.16	0.00010752	/	/	/
eBMD	rs59900779	T	C	0.85	0.03	0.003	5.2e-23	426824	0.15	0.0002295	/	/	/
eBMD	rs4589135	T	C	0.62	0.02	0.002	5.3e-23	426824	0.38	0.00018848	/	/	/
eBMD	rs13201764	T	C	0.85	-0.03	0.003	6e-23	426824	0.15	0.0002295	/	/	/
eBMD	rs4456244	T	C	0.56	0.02	0.002	7e-23	426824	0.44	0.00019712	/	/	/
eBMD	rs2846894	A	G	0.15	0.03	0.003	7e-23	426824	0.15	0.0002295	/	/	/
eBMD	rs1548607	A	G	0.67	0.02	0.002	7.6e-23	426824	0.33	0.00017688	/	/	/
eBMD	rs4865610	C	A	0.1	-0.03	0.003	7.8e-23	426824	0.1	0.000162	/	/	/
eBMD	rs11023722	A	G	0.97	-0.05	0.005	7.8e-23	426824	0.03	0.0001455	/	/	/
eBMD	rs4849701	T	C	0.48	0.02	0.002	1e-22	426824	0.48	0.00019968	/	/	/
eBMD	rs7893940	A	G	0.33	-0.02	0.002	1.4e-22	426824	0.33	0.00017688	/	/	/
eBMD	rs4238428	C	T	0.47	0.02	0.002	1.5e-22	426824	0.47	0.00019928	/	/	/
eBMD	rs4912085	G	C	0.43	0.02	0.002	1.7e-22	426824	0.43	0.00019608	/	/	/
eBMD	rs2160525	A	G	0.19	0.02	0.002	1.9e-22	426824	0.19	0.00012312	/	/	/
eBMD	rs7324365	T	C	0.2	0.02	0.002	2e-22	426824	0.2	0.000128	/	/	/
eBMD	rs7301013	A	G	0.85	-0.02	0.003	2.2e-22	426824	0.15	0.000102	/	/	/
eBMD	rs10852610	G	C	0.55	0.02	0.002	2.2e-22	426824	0.45	0.000198	/	/	/
eBMD	rs12254582	A	G	0.71	0.02	0.002	2.3e-22	426824	0.29	0.00016472	/	/	/
eBMD	rs3779456	T	C	0.56	0.02	0.002	2.5e-22	426824	0.44	0.00019712	/	/	/
eBMD	rs6885822	G	A	0.84	0.02	0.003	3.7e-22	426824	0.16	0.00010752	/	/	/
eBMD	rs367166	C	T	0.1	-0.03	0.003	5.7e-22	426824	0.1	0.000162	/	/	/
eBMD	rs12452440	T	C	0.42	-0.02	0.002	6e-22	426824	0.42	0.00019488	/	/	/
eBMD	rs13002567	T	C	0.67	-0.02	0.002	6.2e-22	426824	0.33	0.00017688	/	/	/
eBMD	rs1320551	A	G	0.05	-0.04	0.004	6.3e-22	426824	0.05	0.000152	/	/	/
eBMD	rs1420996	C	T	0.26	-0.02	0.002	6.9e-22	426824	0.26	0.00015392	/	/	/
eBMD	rs7212578	A	G	0.22	-0.02	0.002	9.4e-22	426824	0.22	0.00013728	/	/	/
eBMD	rs62228064	G	A	0.85	-0.02	0.003	9.6e-22	426824	0.15	0.000102	/	/	/
eBMD	rs2846444	G	A	0.41	-0.02	0.002	9.8e-22	426824	0.41	0.00019352	/	/	/
eBMD	rs7814941	A	G	0.8	-0.02	0.002	1.3e-21	426824	0.2	0.000128	/	/	/
eBMD	rs2791655	G	A	0.28	-0.02	0.002	1.4e-21	426824	0.28	0.00016128	/	/	/
eBMD	rs899631	G	T	0.61	-0.02	0.002	1.6e-21	426824	0.39	0.00019032	/	/	/
eBMD	rs2234693	T	C	0.54	-0.02	0.002	1.8e-21	426824	0.46	0.00019872	/	/	/
eBMD	rs71539572	C	A	0.77	-0.02	0.002	1.9e-21	426824	0.23	0.00014168	/	/	/
eBMD	rs1043003	T	C	0.62	0.02	0.002	1.9e-21	426824	0.38	0.00018848	/	/	/
eBMD	rs186692714	T	G	0.98	0.08	0.009	1.9e-21	426824	0.02	0.00025088	/	/	/
eBMD	rs11061814	G	A	0.88	0.03	0.003	2.5e-21	426824	0.12	0.00019008	/	/	/
eBMD	rs960192	C	T	0.4	-0.02	0.002	2.8e-21	426824	0.4	0.000192	/	/	/
eBMD	rs17030818	C	T	0.89	-0.03	0.003	3e-21	426824	0.11	0.00017622	/	/	/
eBMD	rs12213392	T	C	0.57	0.02	0.002	3e-21	426824	0.43	0.00019608	/	/	/
eBMD	rs10765568	C	T	0.63	0.02	0.002	3e-21	426824	0.37	0.00018648	/	/	/
eBMD	rs72692842	C	T	0.91	0.03	0.003	3.5e-21	426824	0.09	0.00014742	/	/	/
eBMD	rs62063930	G	A	0.85	0.02	0.003	5.1e-21	426824	0.15	0.000102	/	/	/
eBMD	rs58397787	C	A	0.8	0.02	0.002	5.9e-21	426824	0.2	0.000128	/	/	/
eBMD	rs2235485	A	G	0.84	0.02	0.002	7.3e-21	426824	0.16	0.00010752	/	/	/
eBMD	rs10979330	A	T	0.75	-0.02	0.002	7.3e-21	426824	0.25	0.00015	/	/	/
eBMD	rs2069442	G	C	0.75	0.02	0.002	7.8e-21	426824	0.25	0.00015	/	/	/
eBMD	rs78015143	G	A	0.9	-0.03	0.003	8.1e-21	426824	0.1	0.000162	/	/	/
eBMD	rs9984655	C	T	0.57	0.02	0.002	8.4e-21	426824	0.43	0.00019608	/	/	/
eBMD	rs56782495	G	A	0.91	0.03	0.003	9.8e-21	426824	0.09	0.00014742	/	/	/
eBMD	rs11049943	G	A	0.84	0.02	0.003	1.1e-20	426824	0.16	0.00010752	/	/	/
eBMD	rs7147775	T	G	0.52	0.02	0.002	1.2e-20	426824	0.48	0.00019968	/	/	/
eBMD	rs72801445	C	T	0.76	-0.02	0.002	1.4e-20	426824	0.24	0.00014592	/	/	/
eBMD	rs10741695	T	A	0.21	0.02	0.002	1.4e-20	426824	0.21	0.00013272	/	/	/
eBMD	rs1206755	C	G	0.53	-0.02	0.002	1.6e-20	426824	0.47	0.00019928	/	/	/
eBMD	rs184081583	A	G	1	-0.18	0.02	1.8e-20	426824	0	0	/	/	/
eBMD	rs6546334	C	T	0.66	0.02	0.002	1.9e-20	426824	0.34	0.00017952	/	/	/
eBMD	rs8068234	G	A	0.98	-0.07	0.007	2e-20	426824	0.02	0.00019208	/	/	/
eBMD	rs56225285	A	G	0.7	-0.02	0.002	2.5e-20	426824	0.3	0.000168	/	/	/
eBMD	rs4752678	T	C	0.47	0.02	0.002	2.8e-20	426824	0.47	0.00019928	/	/	/
eBMD	rs1512450	C	G	0.36	-0.02	0.002	3.3e-20	426824	0.36	0.00018432	/	/	/
eBMD	rs11880992	G	A	0.59	0.02	0.002	3.7e-20	426824	0.41	0.00019352	/	/	/
eBMD	rs73212812	G	A	0.97	-0.05	0.005	4.1e-20	426824	0.03	0.0001455	/	/	/
eBMD	rs9530279	T	C	0.74	0.02	0.002	5.2e-20	426824	0.26	0.00015392	/	/	/
eBMD	rs17650301	A	C	0.71	0.02	0.002	5.8e-20	426824	0.29	0.00016472	/	/	/
eBMD	rs11195154	T	G	0.83	-0.02	0.002	6.5e-20	426824	0.17	0.00011288	/	/	/
eBMD	rs825453	A	T	0.39	0.02	0.002	6.7e-20	426824	0.39	0.00019032	/	/	/
eBMD	rs6117637	G	A	0.74	0.02	0.002	7.1e-20	426824	0.26	0.00015392	/	/	/
eBMD	rs11763267	T	C	0.8	0.02	0.002	8.2e-20	426824	0.2	0.000128	/	/	/
eBMD	rs6722557	G	C	0.75	-0.02	0.002	8.5e-20	426824	0.25	0.00015	/	/	/
eBMD	rs7953929	C	G	0.8	0.02	0.002	8.8e-20	426824	0.2	0.000128	/	/	/
eBMD	rs12811685	C	G	0.66	0.02	0.002	9.1e-20	426824	0.34	0.00017952	/	/	/
eBMD	rs1286662	A	G	0.82	0.02	0.002	1.1e-19	426824	0.18	0.00011808	/	/	/
eBMD	rs56921221	G	A	0.85	-0.02	0.003	1.1e-19	426824	0.15	0.000102	/	/	/
eBMD	rs2135963	C	G	0.6	0.02	0.002	1.1e-19	426824	0.4	0.000192	/	/	/
eBMD	rs7444282	G	A	0.8	0.02	0.002	1.1e-19	426824	0.2	0.000128	/	/	/
eBMD	rs59813731	C	T	0.8	-0.02	0.002	1.1e-19	426824	0.2	0.000128	/	/	/
eBMD	rs142072330	C	T	0.92	-0.03	0.003	1.2e-19	426824	0.08	0.00013248	/	/	/
eBMD	rs42916	C	A	0.26	-0.02	0.002	1.4e-19	426824	0.26	0.00015392	/	/	/
eBMD	rs704	G	A	0.53	0.02	0.002	1.4e-19	426824	0.47	0.00019928	/	/	/
eBMD	rs10206992	T	G	0.75	0.02	0.002	1.5e-19	426824	0.25	0.00015	/	/	/
eBMD	rs8066620	C	T	0.69	0.02	0.002	1.5e-19	426824	0.31	0.00017112	/	/	/
eBMD	rs36016056	G	C	0.75	-0.02	0.002	1.7e-19	426824	0.25	0.00015	/	/	/
eBMD	rs6059412	G	T	0.7	-0.02	0.002	1.7e-19	426824	0.3	0.000168	/	/	/
eBMD	rs34123233	T	G	0.82	-0.02	0.002	1.8e-19	426824	0.18	0.00011808	/	/	/
eBMD	rs11729023	C	T	0.88	-0.03	0.003	1.9e-19	426824	0.12	0.00019008	/	/	/
eBMD	rs61171454	G	T	0.98	0.05	0.006	2.1e-19	426824	0.02	9.8e-05	/	/	/
eBMD	rs45446698	T	G	0.96	0.04	0.005	2.2e-19	426824	0.04	0.00012288	/	/	/
eBMD	rs116918730	C	G	0.96	0.04	0.004	2.3e-19	426824	0.04	0.00012288	/	/	/
eBMD	rs4908776	T	C	0.17	0.02	0.002	2.4e-19	426824	0.17	0.00011288	/	/	/
eBMD	rs9813107	T	C	0.87	0.02	0.003	2.5e-19	426824	0.13	9.048e-05	/	/	/
eBMD	rs12469063	A	G	0.76	-0.02	0.002	3.6e-19	426824	0.24	0.00014592	/	/	/
eBMD	rs4942901	C	T	0.75	0.02	0.002	3.7e-19	426824	0.25	0.00015	/	/	/
eBMD	rs2038726	T	A	0.93	-0.03	0.004	4e-19	426824	0.07	0.00011718	/	/	/
eBMD	rs113477878	C	T	0.95	0.04	0.004	4.3e-19	426824	0.05	0.000152	/	/	/
eBMD	rs1151490	A	C	0.42	0.02	0.002	4.3e-19	426824	0.42	0.00019488	/	/	/
eBMD	rs34780912	A	C	0.61	-0.02	0.002	4.6e-19	426824	0.39	0.00019032	/	/	/
eBMD	rs568396270	C	T	1	-0.24	0.028	4.8e-19	426824	0	0	/	/	/
eBMD	rs13379119	C	G	0.53	-0.02	0.002	5.9e-19	426824	0.47	0.00019928	/	/	/
eBMD	rs5735	T	C	0.69	0.02	0.002	6.2e-19	426824	0.31	0.00017112	/	/	/
eBMD	rs7146983	T	C	0.09	-0.03	0.003	7.5e-19	426824	0.09	0.00014742	/	/	/
eBMD	rs11866031	A	G	0.86	0.02	0.003	7.7e-19	426824	0.14	9.632e-05	/	/	/
eBMD	rs146447986	C	T	0.99	0.08	0.009	8.2e-19	426824	0.01	0.00012672	/	/	/
eBMD	rs1502199	A	G	0.25	0.02	0.002	8.9e-19	426824	0.25	0.00015	/	/	/
eBMD	rs72912147	A	C	0.78	-0.02	0.002	9.3e-19	426824	0.22	0.00013728	/	/	/
eBMD	rs1123015	A	C	0.34	-0.02	0.002	9.6e-19	426824	0.34	0.00017952	/	/	/
eBMD	rs12945403	T	C	0.34	0.02	0.002	1.1e-18	426824	0.34	0.00017952	/	/	/
eBMD	rs11067228	A	G	0.55	-0.02	0.002	1.2e-18	426824	0.45	0.000198	/	/	/
eBMD	rs1569414	T	G	0.74	0.02	0.002	1.5e-18	426824	0.26	0.00015392	/	/	/
eBMD	rs10066412	A	T	0.58	0.02	0.002	1.7e-18	426824	0.42	0.00019488	/	/	/
eBMD	rs4418639	G	A	0.41	0.02	0.002	1.8e-18	426824	0.41	0.00019352	/	/	/
eBMD	rs183522757	A	C	0.93	0.03	0.004	1.8e-18	426824	0.07	0.00011718	/	/	/
eBMD	rs2430689	C	G	0.61	0.02	0.002	1.8e-18	426824	0.39	0.00019032	/	/	/
eBMD	rs12112607	A	G	1	-0.3	0.035	2.1e-18	426824	0	0	/	/	/
eBMD	rs59035991	T	A	0.95	-0.04	0.004	2.3e-18	426824	0.05	0.000152	/	/	/
eBMD	rs2294358	G	C	0.95	-0.04	0.004	2.3e-18	426824	0.05	0.000152	/	/	/
eBMD	rs79717953	C	T	0.99	0.09	0.01	2.5e-18	426824	0.01	0.00016038	/	/	/
eBMD	rs5770908	G	A	0.67	0.02	0.002	3e-18	426824	0.33	0.00017688	/	/	/
eBMD	rs6471752	C	T	0.85	0.02	0.003	3.1e-18	426824	0.15	0.000102	/	/	/
eBMD	rs2095931	A	G	0.16	-0.02	0.003	3.1e-18	426824	0.16	0.00010752	/	/	/
eBMD	rs6803137	A	G	0.78	0.02	0.002	3.4e-18	426824	0.22	0.00013728	/	/	/
eBMD	rs10980517	A	G	0.53	-0.02	0.002	3.4e-18	426824	0.47	0.00019928	/	/	/
eBMD	rs61780429	T	A	0.78	0.02	0.002	3.5e-18	426824	0.22	0.00013728	/	/	/
eBMD	rs847147	G	A	0.74	0.02	0.002	3.5e-18	426824	0.26	0.00015392	/	/	/
eBMD	rs9909922	T	C	0.89	0.03	0.003	3.9e-18	426824	0.11	0.00017622	/	/	/
eBMD	rs10887745	G	T	0.57	0.02	0.002	4.6e-18	426824	0.43	0.00019608	/	/	/
eBMD	rs4074793	A	G	0.93	-0.03	0.004	4.7e-18	426824	0.07	0.00011718	/	/	/
eBMD	rs79016257	G	C	0.96	-0.04	0.005	5.4e-18	426824	0.04	0.00012288	/	/	/
eBMD	rs1907310	G	A	0.17	0.02	0.002	5.5e-18	426824	0.17	0.00011288	/	/	/
eBMD	rs76983463	T	C	0.96	-0.04	0.005	5.8e-18	426824	0.04	0.00012288	/	/	/
eBMD	rs10515269	C	G	0.52	-0.02	0.002	6.6e-18	426824	0.48	0.00019968	/	/	/
eBMD	rs28373428	G	A	0.86	-0.02	0.003	6.7e-18	426824	0.14	9.632e-05	/	/	/
eBMD	rs6258	C	T	0.99	-0.09	0.011	8.3e-18	426824	0.01	0.00016038	/	/	/
eBMD	rs7017252	C	T	0.62	-0.02	0.002	9.2e-18	426824	0.38	0.00018848	/	/	/
eBMD	rs1272131	T	C	0.61	-0.02	0.002	9.4e-18	426824	0.39	0.00019032	/	/	/
eBMD	rs1575667	A	C	0.12	0.02	0.003	1e-17	426824	0.12	8.448e-05	/	/	/
eBMD	rs6185	C	G	0.75	0.02	0.002	1.1e-17	426824	0.25	0.00015	/	/	/
eBMD	rs9553006	A	C	0.68	-0.02	0.002	1.1e-17	426824	0.32	0.00017408	/	/	/
eBMD	rs4541111	C	A	0.49	-0.02	0.002	1.1e-17	426824	0.49	0.00019992	/	/	/
eBMD	rs12300425	G	T	0.41	-0.02	0.002	1.2e-17	426824	0.41	0.00019352	/	/	/
eBMD	rs10777536	G	A	0.49	-0.02	0.002	1.3e-17	426824	0.49	0.00019992	/	/	/
eBMD	rs17035323	G	A	0.84	0.02	0.002	1.4e-17	426824	0.16	0.00010752	/	/	/
eBMD	rs2303696	T	C	0.62	-0.02	0.002	1.8e-17	426824	0.38	0.00018848	/	/	/
eBMD	rs10744592	C	G	0.41	-0.02	0.002	1.9e-17	426824	0.41	0.00019352	/	/	/
eBMD	rs55983207	T	C	0.96	-0.04	0.005	2e-17	426824	0.04	0.00012288	/	/	/
eBMD	rs368222845	G	A	1	0.17	0.021	2.1e-17	426824	0	0	/	/	/
eBMD	rs72945685	C	T	0.89	-0.02	0.003	2.1e-17	426824	0.11	7.832e-05	/	/	/
eBMD	rs10893348	C	T	0.56	-0.02	0.002	2.1e-17	426824	0.44	0.00019712	/	/	/
eBMD	rs12031054	G	A	0.71	0.02	0.002	2.3e-17	426824	0.29	0.00016472	/	/	/
eBMD	rs62453057	A	C	0.82	-0.02	0.002	2.3e-17	426824	0.18	0.00011808	/	/	/
eBMD	rs16908520	A	C	0.81	0.02	0.002	2.3e-17	426824	0.19	0.00012312	/	/	/
eBMD	rs8109532	A	G	0.69	0.02	0.002	2.3e-17	426824	0.31	0.00017112	/	/	/
eBMD	rs6870880	G	A	0.59	0.02	0.002	2.7e-17	426824	0.41	0.00019352	/	/	/
eBMD	rs7975791	C	T	0.96	0.04	0.005	2.7e-17	426824	0.04	0.00012288	/	/	/
eBMD	rs7270518	A	G	0.95	-0.04	0.004	4.3e-17	426824	0.05	0.000152	/	/	/
eBMD	rs4288197	T	G	0.95	0.03	0.004	4.6e-17	426824	0.05	8.55e-05	/	/	/
eBMD	rs10749436	G	A	0.76	-0.02	0.002	4.7e-17	426824	0.24	0.00014592	/	/	/
eBMD	rs9290351	G	T	0.88	-0.02	0.003	5.3e-17	426824	0.12	8.448e-05	/	/	/
eBMD	rs4686419	T	C	0.7	-0.02	0.002	5.6e-17	426824	0.3	0.000168	/	/	/
eBMD	rs10783573	G	A	0.33	0.02	0.002	6e-17	426824	0.33	0.00017688	/	/	/
eBMD	rs7198843	T	C	0.43	-0.02	0.002	6.8e-17	426824	0.43	0.00019608	/	/	/
eBMD	rs11657987	G	T	0.5	0.01	0.002	7.8e-17	426824	0.5	5e-05	/	/	/
eBMD	rs62182131	G	A	0.92	0.03	0.003	7.9e-17	426824	0.08	0.00013248	/	/	/
eBMD	rs12673167	C	G	0.71	-0.02	0.002	8e-17	426824	0.29	0.00016472	/	/	/
eBMD	rs7981875	A	G	0.91	-0.03	0.003	8.7e-17	426824	0.09	0.00014742	/	/	/
eBMD	rs9310995	T	C	0.56	-0.02	0.002	1e-16	426824	0.44	0.00019712	/	/	/
eBMD	rs17429745	G	T	0.69	-0.02	0.002	1e-16	426824	0.31	0.00017112	/	/	/
eBMD	rs10505116	T	C	0.9	0.02	0.003	1.1e-16	426824	0.1	7.2e-05	/	/	/
eBMD	rs13336470	A	G	0.84	-0.02	0.003	1.2e-16	426824	0.16	0.00010752	/	/	/
eBMD	rs143043662	C	T	0.99	-0.07	0.009	1.2e-16	426824	0.01	9.702e-05	/	/	/
eBMD	rs3848474	G	A	0.56	-0.02	0.002	1.3e-16	426824	0.44	0.00019712	/	/	/
eBMD	rs12326005	G	A	0.51	-0.01	0.002	1.6e-16	426824	0.49	4.998e-05	/	/	/
eBMD	rs144412371	C	G	0.96	0.04	0.005	1.6e-16	426824	0.04	0.00012288	/	/	/
eBMD	rs62321667	G	A	0.88	0.02	0.003	1.8e-16	426824	0.12	8.448e-05	/	/	/
eBMD	rs139427417	C	A	0.99	0.08	0.01	1.9e-16	426824	0.01	0.00012672	/	/	/
eBMD	rs13334558	T	C	0.21	-0.02	0.002	1.9e-16	426824	0.21	0.00013272	/	/	/
eBMD	rs2246221	G	A	0.5	-0.01	0.002	2e-16	426824	0.5	5e-05	/	/	/
eBMD	rs35264941	G	C	0.98	0.06	0.007	2e-16	426824	0.02	0.00014112	/	/	/
eBMD	rs1555136	T	G	0.37	0.01	0.002	2.1e-16	426824	0.37	4.662e-05	/	/	/
eBMD	rs573335	C	G	0.9	-0.02	0.003	2.2e-16	426824	0.1	7.2e-05	/	/	/
eBMD	rs10481112	C	T	0.3	-0.02	0.002	2.2e-16	426824	0.3	0.000168	/	/	/
eBMD	rs6117294	T	G	0.6	0.02	0.002	2.2e-16	426824	0.4	0.000192	/	/	/
eBMD	rs8045421	T	C	0.76	-0.02	0.002	2.3e-16	426824	0.24	0.00014592	/	/	/
eBMD	rs6864688	C	T	0.47	0.01	0.002	2.6e-16	426824	0.47	4.982e-05	/	/	/
eBMD	rs10264053	G	A	0.69	-0.02	0.002	2.7e-16	426824	0.31	0.00017112	/	/	/
eBMD	rs4782351	A	G	0.39	0.01	0.002	2.7e-16	426824	0.39	4.758e-05	/	/	/
eBMD	rs62561562	C	G	0.66	-0.02	0.002	2.8e-16	426824	0.34	0.00017952	/	/	/
eBMD	rs12545602	C	A	0.87	-0.02	0.003	2.9e-16	426824	0.13	9.048e-05	/	/	/
eBMD	rs8096658	C	G	0.51	0.01	0.002	3.1e-16	426824	0.49	4.998e-05	/	/	/
eBMD	rs1622638	G	A	0.61	-0.02	0.002	3.6e-16	426824	0.39	0.00019032	/	/	/
eBMD	rs299371	T	C	0.69	-0.02	0.002	4.3e-16	426824	0.31	0.00017112	/	/	/
eBMD	rs4802111	C	T	0.54	-0.02	0.002	4.3e-16	426824	0.46	0.00019872	/	/	/
eBMD	rs4254591	G	T	0.66	-0.02	0.002	4.3e-16	426824	0.34	0.00017952	/	/	/
eBMD	rs6782178	C	T	0.58	-0.01	0.002	4.5e-16	426824	0.42	4.872e-05	/	/	/
eBMD	rs3212240	C	T	0.43	-0.01	0.002	4.5e-16	426824	0.43	4.902e-05	/	/	/
eBMD	rs10917477	A	G	0.52	-0.01	0.002	4.6e-16	426824	0.48	4.992e-05	/	/	/
eBMD	rs174534	A	G	0.65	-0.02	0.002	4.6e-16	426824	0.35	0.000182	/	/	/
eBMD	rs34396633	C	A	1	-0.16	0.018	5.3e-16	426824	0	0	/	/	/
eBMD	rs12427846	T	C	0.75	-0.02	0.002	5.5e-16	426824	0.25	0.00015	/	/	/
eBMD	rs4491596	T	C	0.76	0.02	0.002	5.6e-16	426824	0.24	0.00014592	/	/	/
eBMD	rs13429049	C	T	0.68	-0.02	0.002	5.7e-16	426824	0.32	0.00017408	/	/	/
eBMD	rs2091624	G	C	0.9	0.03	0.003	7.7e-16	426824	0.1	0.000162	/	/	/
eBMD	rs11576308	G	A	0.39	-0.02	0.002	7.9e-16	426824	0.39	0.00019032	/	/	/
eBMD	rs77606322	T	G	0.97	-0.04	0.005	8e-16	426824	0.03	9.312e-05	/	/	/
eBMD	rs72726582	T	C	0.91	0.03	0.003	8e-16	426824	0.09	0.00014742	/	/	/
eBMD	rs4669522	T	C	0.21	-0.02	0.002	8.5e-16	426824	0.21	0.00013272	/	/	/
eBMD	rs183424609	T	G	1	0.13	0.016	8.5e-16	426824	0	0	/	/	/
eBMD	rs7815105	C	T	0.39	0.01	0.002	8.6e-16	426824	0.39	4.758e-05	/	/	/
eBMD	rs12305097	T	C	0.57	0.01	0.002	8.8e-16	426824	0.43	4.902e-05	/	/	/
eBMD	rs9296151	G	A	0.97	0.04	0.005	9e-16	426824	0.03	9.312e-05	/	/	/
eBMD	rs28498618	G	A	0.79	0.02	0.002	9.2e-16	426824	0.21	0.00013272	/	/	/
eBMD	rs11023759	T	C	0.86	0.02	0.003	9.3e-16	426824	0.14	9.632e-05	/	/	/
eBMD	rs3815970	G	A	0.51	-0.01	0.002	9.5e-16	426824	0.49	4.998e-05	/	/	/
eBMD	rs12614608	G	A	0.73	0.02	0.002	1.1e-15	426824	0.27	0.00015768	/	/	/
eBMD	rs9873544	T	C	0.38	-0.01	0.002	1.1e-15	426824	0.38	4.712e-05	/	/	/
eBMD	rs1904398	A	C	0.49	-0.02	0.002	1.2e-15	426824	0.49	0.00019992	/	/	/
eBMD	rs11696009	A	C	0.66	-0.02	0.002	1.3e-15	426824	0.34	0.00017952	/	/	/
eBMD	rs7237942	A	G	0.21	0.02	0.002	1.3e-15	426824	0.21	0.00013272	/	/	/
eBMD	rs7546500	T	G	0.67	-0.02	0.002	1.4e-15	426824	0.33	0.00017688	/	/	/
eBMD	rs2388854	G	A	0.73	0.02	0.002	1.4e-15	426824	0.27	0.00015768	/	/	/
eBMD	rs75983310	T	C	0.75	0.02	0.002	1.6e-15	426824	0.25	0.00015	/	/	/
eBMD	rs868127	C	T	0.71	0.02	0.002	1.7e-15	426824	0.29	0.00016472	/	/	/
eBMD	rs6875585	A	C	0.33	-0.02	0.002	2e-15	426824	0.33	0.00017688	/	/	/
eBMD	rs12954782	C	G	0.73	-0.02	0.002	2e-15	426824	0.27	0.00015768	/	/	/
eBMD	rs1550270	T	C	0.7	-0.02	0.002	2.2e-15	426824	0.3	0.000168	/	/	/
eBMD	rs10499878	A	G	0.82	-0.02	0.002	2.5e-15	426824	0.18	0.00011808	/	/	/
eBMD	rs4878008	C	A	0.61	0.01	0.002	2.5e-15	426824	0.39	4.758e-05	/	/	/
eBMD	rs17498550	C	T	0.76	0.02	0.002	2.5e-15	426824	0.24	0.00014592	/	/	/
eBMD	rs12452590	T	G	0.64	-0.01	0.002	2.7e-15	426824	0.36	4.608e-05	/	/	/
eBMD	rs1463598	C	T	0.64	-0.02	0.002	3e-15	426824	0.36	0.00018432	/	/	/
eBMD	rs41281637	C	T	0.99	0.08	0.011	3e-15	426824	0.01	0.00012672	/	/	/
eBMD	rs9561331	G	A	0.87	0.02	0.003	3.1e-15	426824	0.13	9.048e-05	/	/	/
eBMD	rs932536	A	G	0.11	-0.02	0.003	3.2e-15	426824	0.11	7.832e-05	/	/	/
eBMD	rs2609352	C	A	0.68	0.01	0.002	3.3e-15	426824	0.32	4.352e-05	/	/	/
eBMD	rs112766772	T	C	0.77	-0.02	0.002	3.4e-15	426824	0.23	0.00014168	/	/	/
eBMD	rs4341955	G	A	0.21	-0.02	0.002	3.7e-15	426824	0.21	0.00013272	/	/	/
eBMD	rs2637317	G	A	0.08	-0.03	0.003	3.8e-15	426824	0.08	0.00013248	/	/	/
eBMD	rs7781279	T	C	0.75	0.02	0.002	4.9e-15	426824	0.25	0.00015	/	/	/
eBMD	rs144136543	G	A	0.97	0.04	0.006	5.1e-15	426824	0.03	9.312e-05	/	/	/
eBMD	rs7812039	C	G	0.18	0.02	0.002	5.1e-15	426824	0.18	0.00011808	/	/	/
eBMD	rs149685227	G	A	0.98	0.05	0.006	5.1e-15	426824	0.02	9.8e-05	/	/	/
eBMD	rs2549722	T	G	0.93	0.03	0.004	5.4e-15	426824	0.07	0.00011718	/	/	/
eBMD	rs80222069	C	A	0.89	0.02	0.003	5.5e-15	426824	0.11	7.832e-05	/	/	/
eBMD	rs4664604	C	G	0.17	-0.02	0.002	6.3e-15	426824	0.17	0.00011288	/	/	/
eBMD	rs62404993	T	C	0.96	0.04	0.005	6.3e-15	426824	0.04	0.00012288	/	/	/
eBMD	rs571356	G	A	0.68	0.02	0.002	6.3e-15	426824	0.32	0.00017408	/	/	/
eBMD	rs148092711	C	T	0.99	0.1	0.013	6.4e-15	426824	0.01	0.000198	/	/	/
eBMD	rs2820501	C	T	0.05	0.03	0.004	7.8e-15	426824	0.05	8.55e-05	/	/	/
eBMD	rs13088318	A	G	0.66	-0.02	0.002	8.2e-15	426824	0.34	0.00017952	/	/	/
eBMD	rs11242735	G	C	0.76	-0.02	0.002	8.4e-15	426824	0.24	0.00014592	/	/	/
eBMD	rs12228756	G	A	0.93	-0.03	0.004	9.9e-15	426824	0.07	0.00011718	/	/	/
eBMD	rs4666343	C	T	0.73	0.02	0.002	1.1e-14	426824	0.27	0.00015768	/	/	/
eBMD	rs2174633	A	C	0.26	-0.02	0.002	1.1e-14	426824	0.26	0.00015392	/	/	/
eBMD	rs13220896	G	A	0.96	0.04	0.005	1.2e-14	426824	0.04	0.00012288	/	/	/
eBMD	rs1498507	A	C	0.54	0.01	0.002	1.2e-14	426824	0.46	4.968e-05	/	/	/
eBMD	rs10835169	T	C	0.63	-0.01	0.002	1.3e-14	426824	0.37	4.662e-05	/	/	/
eBMD	rs614802	A	G	0.68	-0.01	0.002	1.3e-14	426824	0.32	4.352e-05	/	/	/
eBMD	rs6769511	T	C	0.69	-0.01	0.002	1.4e-14	426824	0.31	4.278e-05	/	/	/
eBMD	rs3858202	A	C	0.4	-0.01	0.002	1.4e-14	426824	0.4	4.8e-05	/	/	/
eBMD	rs61748861	C	A	0.99	-0.09	0.012	1.4e-14	426824	0.01	0.00016038	/	/	/
eBMD	rs35881190	C	T	0.65	0.01	0.002	1.4e-14	426824	0.35	4.55e-05	/	/	/
eBMD	rs314675	T	C	0.86	0.02	0.003	1.4e-14	426824	0.14	9.632e-05	/	/	/
eBMD	rs56320441	T	C	0.91	-0.02	0.003	1.5e-14	426824	0.09	6.552e-05	/	/	/
eBMD	rs73082474	A	C	0.98	0.05	0.006	1.6e-14	426824	0.02	9.8e-05	/	/	/
eBMD	rs17351518	G	C	0.34	0.01	0.002	1.7e-14	426824	0.34	4.488e-05	/	/	/
eBMD	rs17173698	G	A	0.97	-0.05	0.006	1.9e-14	426824	0.03	0.0001455	/	/	/
eBMD	rs10407062	T	C	0.55	0.01	0.002	1.9e-14	426824	0.45	4.95e-05	/	/	/
eBMD	rs1902177	C	T	0.42	-0.01	0.002	2e-14	426824	0.42	4.872e-05	/	/	/
eBMD	rs3829849	C	T	0.63	-0.01	0.002	2e-14	426824	0.37	4.662e-05	/	/	/
eBMD	rs6701977	A	G	0.87	0.02	0.003	2.1e-14	426824	0.13	9.048e-05	/	/	/
eBMD	rs17537246	T	G	0.93	-0.03	0.004	2.1e-14	426824	0.07	0.00011718	/	/	/
eBMD	rs4683184	G	A	0.36	-0.01	0.002	2.1e-14	426824	0.36	4.608e-05	/	/	/
eBMD	rs36027301	C	T	0.94	-0.03	0.004	2.1e-14	426824	0.06	0.00010152	/	/	/
eBMD	rs13336428	G	A	0.59	0.01	0.002	2.2e-14	426824	0.41	4.838e-05	/	/	/
eBMD	rs767855	T	C	0.34	0.02	0.002	2.3e-14	426824	0.34	0.00017952	/	/	/
eBMD	rs13072536	A	T	0.78	-0.02	0.002	2.4e-14	426824	0.22	0.00013728	/	/	/
eBMD	rs437112	A	G	0.41	-0.01	0.002	2.6e-14	426824	0.41	4.838e-05	/	/	/
eBMD	rs75077568	G	A	0.98	-0.05	0.006	2.6e-14	426824	0.02	9.8e-05	/	/	/
eBMD	rs141892754	G	A	1	0.15	0.02	2.6e-14	426824	0	0	/	/	/
eBMD	rs78150433	G	C	0.97	-0.04	0.006	2.8e-14	426824	0.03	9.312e-05	/	/	/
eBMD	rs2530459	T	C	0.44	0.01	0.002	2.9e-14	426824	0.44	4.928e-05	/	/	/
eBMD	rs557311052	T	C	0.99	0.09	0.012	3.2e-14	426824	0.01	0.00016038	/	/	/
eBMD	rs2530394	C	T	0.34	-0.01	0.002	3.2e-14	426824	0.34	4.488e-05	/	/	/
eBMD	rs7090615	T	C	0.38	-0.01	0.002	3.3e-14	426824	0.38	4.712e-05	/	/	/
eBMD	rs6583866	T	A	0.46	0.01	0.002	4e-14	426824	0.46	4.968e-05	/	/	/
eBMD	rs12323717	A	G	0.64	-0.01	0.002	4e-14	426824	0.36	4.608e-05	/	/	/
eBMD	rs570639864	G	A	1	0.14	0.019	4e-14	426824	0	0	/	/	/
eBMD	rs67820074	A	G	0.96	-0.03	0.005	4.1e-14	426824	0.04	6.912e-05	/	/	/
eBMD	rs9532858	G	A	0.32	0.01	0.002	5.4e-14	426824	0.32	4.352e-05	/	/	/
eBMD	rs9914258	C	T	0.56	-0.01	0.002	5.9e-14	426824	0.44	4.928e-05	/	/	/
eBMD	rs11946517	G	C	0.42	0.01	0.002	6.1e-14	426824	0.42	4.872e-05	/	/	/
eBMD	rs2038158	T	C	0.52	0.01	0.002	6.1e-14	426824	0.48	4.992e-05	/	/	/
eBMD	rs1736213	T	G	0.44	0.01	0.002	6.4e-14	426824	0.44	4.928e-05	/	/	/
eBMD	rs7117516	T	C	0.14	-0.02	0.003	6.5e-14	426824	0.14	9.632e-05	/	/	/
eBMD	rs12379417	G	A	0.63	-0.01	0.002	7.1e-14	426824	0.37	4.662e-05	/	/	/
eBMD	rs7991314	T	C	0.63	0.01	0.002	7.3e-14	426824	0.37	4.662e-05	/	/	/
eBMD	rs2791559	A	G	0.56	-0.01	0.002	8.4e-14	426824	0.44	4.928e-05	/	/	/
eBMD	rs191927852	G	T	0.98	0.05	0.007	8.4e-14	426824	0.02	9.8e-05	/	/	/
eBMD	rs76287541	C	T	0.81	-0.02	0.002	8.5e-14	426824	0.19	0.00012312	/	/	/
eBMD	rs1880842	A	G	0.28	0.01	0.002	8.7e-14	426824	0.28	4.032e-05	/	/	/
eBMD	rs1022463	T	C	0.81	0.02	0.002	8.9e-14	426824	0.19	0.00012312	/	/	/
eBMD	rs13303327	G	A	0.09	0.02	0.003	9e-14	426824	0.09	6.552e-05	/	/	/
eBMD	rs140144628	G	C	0.99	-0.07	0.01	9e-14	426824	0.01	9.702e-05	/	/	/
eBMD	rs9332407	T	C	0.53	-0.01	0.002	9.8e-14	426824	0.47	4.982e-05	/	/	/
eBMD	rs67575951	A	C	0.93	0.03	0.004	1e-13	426824	0.07	0.00011718	/	/	/
eBMD	rs62179714	G	C	0.72	0.01	0.002	1.1e-13	426824	0.28	4.032e-05	/	/	/
eBMD	rs3847063	A	G	0.52	0.01	0.002	1.1e-13	426824	0.48	4.992e-05	/	/	/
eBMD	rs11688492	T	C	0.54	0.01	0.002	1.3e-13	426824	0.46	4.968e-05	/	/	/
eBMD	rs2745599	A	G	0.56	-0.01	0.002	1.3e-13	426824	0.44	4.928e-05	/	/	/
eBMD	rs78817479	C	A	0.91	-0.03	0.003	1.3e-13	426824	0.09	0.00014742	/	/	/
eBMD	rs6088855	C	T	0.8	-0.02	0.002	1.3e-13	426824	0.2	0.000128	/	/	/
eBMD	rs13070996	G	T	0.72	0.01	0.002	1.4e-13	426824	0.28	4.032e-05	/	/	/
eBMD	rs75587692	C	T	0.99	0.06	0.008	1.5e-13	426824	0.01	7.128e-05	/	/	/
eBMD	rs7135535	G	A	0.55	0.01	0.002	1.5e-13	426824	0.45	4.95e-05	/	/	/
eBMD	rs11643240	A	G	0.73	0.02	0.002	1.5e-13	426824	0.27	0.00015768	/	/	/
eBMD	rs9378485	T	C	0.62	0.01	0.002	1.6e-13	426824	0.38	4.712e-05	/	/	/
eBMD	rs9908318	G	T	0.69	-0.01	0.002	1.7e-13	426824	0.31	4.278e-05	/	/	/
eBMD	rs8095921	G	A	0.78	-0.02	0.002	1.7e-13	426824	0.22	0.00013728	/	/	/
eBMD	rs12206717	G	A	0.94	-0.03	0.004	1.8e-13	426824	0.06	0.00010152	/	/	/
eBMD	rs4470366	T	A	0.42	-0.01	0.002	1.9e-13	426824	0.42	4.872e-05	/	/	/
eBMD	rs28729182	A	T	0.89	-0.02	0.003	1.9e-13	426824	0.11	7.832e-05	/	/	/
eBMD	rs78733883	G	A	0.95	-0.03	0.004	1.9e-13	426824	0.05	8.55e-05	/	/	/
eBMD	rs7633119	T	C	0.67	0.01	0.002	2e-13	426824	0.33	4.422e-05	/	/	/
eBMD	rs7236090	T	C	0.44	-0.01	0.002	2e-13	426824	0.44	4.928e-05	/	/	/
eBMD	rs1779431	G	T	0.29	0.02	0.002	2.1e-13	426824	0.29	0.00016472	/	/	/
eBMD	rs17479840	C	T	0.98	0.05	0.007	2.1e-13	426824	0.02	9.8e-05	/	/	/
eBMD	rs12951408	T	C	0.44	0.01	0.002	2.1e-13	426824	0.44	4.928e-05	/	/	/
eBMD	rs11731267	C	T	0.87	-0.02	0.003	2.2e-13	426824	0.13	9.048e-05	/	/	/
eBMD	rs2153672	C	T	0.9	-0.02	0.003	2.5e-13	426824	0.1	7.2e-05	/	/	/
eBMD	rs72703614	G	A	0.78	-0.01	0.002	2.6e-13	426824	0.22	3.432e-05	/	/	/
eBMD	rs35988618	G	C	0.72	0.02	0.002	2.7e-13	426824	0.28	0.00016128	/	/	/
eBMD	rs273594	G	C	0.33	0.01	0.002	2.7e-13	426824	0.33	4.422e-05	/	/	/
eBMD	rs1767447	G	A	0.06	0.03	0.004	2.8e-13	426824	0.06	0.00010152	/	/	/
eBMD	rs7762532	C	T	0.8	-0.02	0.002	2.9e-13	426824	0.2	0.000128	/	/	/
eBMD	rs10817896	C	T	0.73	-0.02	0.002	2.9e-13	426824	0.27	0.00015768	/	/	/
eBMD	rs113896694	C	T	0.88	0.02	0.003	2.9e-13	426824	0.12	8.448e-05	/	/	/
eBMD	rs2227607	C	A	0.89	0.02	0.003	3e-13	426824	0.11	7.832e-05	/	/	/
eBMD	rs4711750	T	A	0.5	-0.01	0.002	3.1e-13	426824	0.5	5e-05	/	/	/
eBMD	rs2478777	C	T	0.16	-0.02	0.003	3.1e-13	426824	0.16	0.00010752	/	/	/
eBMD	rs10084164	G	T	0.66	-0.01	0.002	3.6e-13	426824	0.34	4.488e-05	/	/	/
eBMD	rs11238756	T	C	0.55	-0.01	0.002	3.6e-13	426824	0.45	4.95e-05	/	/	/
eBMD	rs932203	G	A	0.52	-0.01	0.002	3.7e-13	426824	0.48	4.992e-05	/	/	/
eBMD	rs1703492	A	C	0.31	-0.01	0.002	3.8e-13	426824	0.31	4.278e-05	/	/	/
eBMD	rs2799098	G	A	0.18	-0.02	0.002	3.9e-13	426824	0.18	0.00011808	/	/	/
eBMD	rs559693545	C	T	1	-0.16	0.023	3.9e-13	426824	0	0	/	/	/
eBMD	rs914615	A	G	0.47	0.01	0.002	4e-13	426824	0.47	4.982e-05	/	/	/
eBMD	rs62271373	T	A	0.94	-0.03	0.004	4e-13	426824	0.06	0.00010152	/	/	/
eBMD	rs73260919	G	A	0.94	0.03	0.004	4.1e-13	426824	0.06	0.00010152	/	/	/
eBMD	rs7681056	T	C	0.69	-0.01	0.002	4.2e-13	426824	0.31	4.278e-05	/	/	/
eBMD	rs2442599	G	A	0.28	-0.02	0.002	4.2e-13	426824	0.28	0.00016128	/	/	/
eBMD	rs11658168	A	G	0.36	-0.01	0.002	4.3e-13	426824	0.36	4.608e-05	/	/	/
eBMD	rs34320498	C	A	0.83	0.02	0.002	4.9e-13	426824	0.17	0.00011288	/	/	/
eBMD	rs6938004	C	T	0.41	0.01	0.002	5e-13	426824	0.41	4.838e-05	/	/	/
eBMD	rs17249128	G	A	0.51	0.01	0.002	5.3e-13	426824	0.49	4.998e-05	/	/	/
eBMD	rs2504101	A	G	0.42	0.01	0.002	6e-13	426824	0.42	4.872e-05	/	/	/
eBMD	rs73203066	C	G	0.86	-0.02	0.003	6.2e-13	426824	0.14	9.632e-05	/	/	/
eBMD	rs12135380	A	C	0.61	-0.01	0.002	6.4e-13	426824	0.39	4.758e-05	/	/	/
eBMD	rs7504492	T	C	0.62	-0.01	0.002	6.5e-13	426824	0.38	4.712e-05	/	/	/
eBMD	rs9509989	T	G	0.12	-0.02	0.003	6.6e-13	426824	0.12	8.448e-05	/	/	/
eBMD	rs10746495	A	G	0.17	0.02	0.002	6.7e-13	426824	0.17	0.00011288	/	/	/
eBMD	rs3901638	A	G	0.7	0.01	0.002	6.7e-13	426824	0.3	4.2e-05	/	/	/
eBMD	rs3127084	G	A	0.48	0.01	0.002	6.9e-13	426824	0.48	4.992e-05	/	/	/
eBMD	rs7679094	C	T	0.59	0.01	0.002	7e-13	426824	0.41	4.838e-05	/	/	/
eBMD	rs4934253	G	A	0.92	-0.02	0.003	7.3e-13	426824	0.08	5.888e-05	/	/	/
eBMD	rs11643303	A	C	0.88	-0.02	0.003	7.3e-13	426824	0.12	8.448e-05	/	/	/
eBMD	rs933561	A	G	0.65	0.01	0.002	7.6e-13	426824	0.35	4.55e-05	/	/	/
eBMD	rs1268119	T	C	0.28	-0.01	0.002	7.7e-13	426824	0.28	4.032e-05	/	/	/
eBMD	rs4589253	T	C	0.6	0.01	0.002	7.8e-13	426824	0.4	4.8e-05	/	/	/
eBMD	rs77431781	A	T	0.92	0.03	0.004	7.9e-13	426824	0.08	0.00013248	/	/	/
eBMD	rs2375683	G	T	0.75	0.01	0.002	8.7e-13	426824	0.25	3.75e-05	/	/	/
eBMD	rs150187724	C	A	0.98	-0.05	0.006	8.7e-13	426824	0.02	9.8e-05	/	/	/
eBMD	7:120812727_G_C	G	C	1	0.19	0.027	9.1e-13	426824	0	0	/	/	/
eBMD	rs4886659	A	G	0.28	-0.01	0.002	9.3e-13	426824	0.28	4.032e-05	/	/	/
eBMD	rs76819935	T	C	0.94	-0.03	0.004	9.6e-13	426824	0.06	0.00010152	/	/	/
eBMD	rs10059225	C	G	0.77	0.02	0.002	1e-12	426824	0.23	0.00014168	/	/	/
eBMD	rs613223	T	C	0.68	0.01	0.002	1e-12	426824	0.32	4.352e-05	/	/	/
eBMD	rs17302855	A	C	0.54	0.01	0.002	1.05e-12	362195	0.46	4.968e-05	/	/	/
eBMD	rs56259139	C	T	0.91	0.02	0.003	1.2e-12	426824	0.09	6.552e-05	/	/	/
eBMD	rs6664489	G	A	0.22	-0.01	0.002	1.3e-12	426824	0.22	3.432e-05	/	/	/
eBMD	rs6544633	A	C	0.33	0.01	0.002	1.3e-12	426824	0.33	4.422e-05	/	/	/
eBMD	rs2385450	C	A	0.33	-0.01	0.002	1.3e-12	426824	0.33	4.422e-05	/	/	/
eBMD	rs141889567	T	A	1	0.23	0.034	1.3e-12	426824	0	0	/	/	/
eBMD	rs137926455	A	G	0.98	0.05	0.007	1.3e-12	426824	0.02	9.8e-05	/	/	/
eBMD	rs1110494	C	T	0.68	0.01	0.002	1.3e-12	426824	0.32	4.352e-05	/	/	/
eBMD	rs79028154	C	T	0.95	-0.03	0.004	1.6e-12	426824	0.05	8.55e-05	/	/	/
eBMD	rs61735998	G	T	0.97	-0.04	0.006	1.6e-12	426824	0.03	9.312e-05	/	/	/
eBMD	rs142343894	G	C	1	0.1	0.015	1.7e-12	426824	0	0	/	/	/
eBMD	rs1385504	T	A	0.86	0.02	0.003	1.7e-12	426824	0.14	9.632e-05	/	/	/
[truncated: 1,642 more rows]

## Sheet: ST4B.MVMR-ins-HDL-APOA1
Supplementary Table 4B. Genetic instruments for HDL-C and apoA-I used in the multivariable MR model.
Phenotype	SNP	Effect_allele	Other_allele	Effect_allele_frequency	Beta	Se	P	N
High density lipoprotein	rs2862954	C	T	0.501026	0.014473	0.0022779	2.1072e-10	315133
High density lipoprotein	rs10883451	C	T	0.500951	0.01439	0.002278	2.6723e-10	315133
High density lipoprotein	rs2255141	G	A	0.725848	-0.035831	0.0025518	9.009e-45	315133
High density lipoprotein	rs2792751	C	T	0.726677	-0.036274	0.0025543	9.3435e-46	315133
High density lipoprotein	rs2419605	G	A	0.147127	-0.032268	0.0032255	1.4755e-23	315133
High density lipoprotein	rs72823014	A	G	0.128701	0.033019	0.0034137	3.9738e-22	315133
High density lipoprotein	rs7076938	T	C	0.735493	0.020223	0.0025886	5.6371e-15	315133
High density lipoprotein	rs112672290	G	A	0.086819	-0.014335	0.0040613	0.0004162	315133
High density lipoprotein	rs4450131	C	T	0.5273	0.012567	0.0022891	4.0188e-08	315133
High density lipoprotein	rs11245482	C	T	0.385879	-0.012586	0.0023411	7.6165e-08	315133
High density lipoprotein	rs2804894	A	G	0.734674	0.018317	0.0026043	2.0178e-12	315133
High density lipoprotein	rs12411959	T	A	0.221806	-0.014088	0.0027457	2.8829e-07	315133
High density lipoprotein	rs3802548	A	T	0.240464	0.027321	0.0026646	1.1565e-24	315133
High density lipoprotein	rs970548	C	A	0.247009	0.026252	0.0026374	2.4465e-23	315133
High density lipoprotein	rs78937603	G	C	0.140634	0.012057	0.0032741	0.00023082	315133
High density lipoprotein	rs75406471	A	G	0.155837	-0.014773	0.0031467	2.6708e-06	315133
High density lipoprotein	rs7896518	G	A	0.421499	0.015501	0.002326	2.667e-11	315133
High density lipoprotein	rs3915932	C	G	0.415548	0.015698	0.002313	1.1464e-11	315133
High density lipoprotein	rs10458643	A	G	0.467463	-0.010077	0.0022997	1.1761e-05	315133
High density lipoprotein	rs11202154	T	C	0.273288	-0.014449	0.0025633	1.7348e-08	315133
High density lipoprotein	rs12263369	T	C	0.59283	-0.018796	0.0023142	4.6131e-16	315133
High density lipoprotein	rs2068888	A	G	0.44869	0.017559	0.0022862	1.5892e-14	315133
High density lipoprotein	rs12357890	G	A	0.560059	-0.014458	0.0023066	3.6615e-10	315133
High density lipoprotein	rs12740374	T	G	0.221809	0.031133	0.0027407	6.7236e-30	315133
High density lipoprotein	rs646776	T	C	0.777398	-0.031023	0.002737	8.9813e-30	315133
High density lipoprotein	rs140584594	G	A	0.730832	0.032249	0.0025479	1.0462e-36	315133
High density lipoprotein	rs12045101	T	C	0.241178	-0.014814	0.0026679	2.8154e-08	315133
High density lipoprotein	rs9704692	T	C	0.46774	0.0069173	0.0023154	0.0028127	315133
High density lipoprotein	rs2923078	T	A	0.281658	-0.016732	0.0025248	3.4334e-11	315133
High density lipoprotein	rs145184406	A	T	0.190553	-0.016371	0.0029134	1.9224e-08	315133
High density lipoprotein	rs4356188	G	C	0.702083	-0.015564	0.0024886	4.0048e-10	315133
High density lipoprotein	rs746463	T	C	0.700965	-0.014598	0.0024801	3.9596e-09	315133
High density lipoprotein	rs73578509	G	C	0.0171722	-0.024036	0.0089081	0.0069715	315133
High density lipoprotein	rs7350481	C	T	0.94083	0.099855	0.0048348	1.0527e-94	315133
High density lipoprotein	rs11820589	A	G	0.0661196	-0.089446	0.0045705	3.1079e-85	315133
High density lipoprotein	rs10790162	G	A	0.933029	0.10896	0.0045527	1.849e-126	315133
High density lipoprotein	rs964184	C	G	0.867818	0.10794	0.0033524	4.3633e-227	315133
High density lipoprotein	rs142958146	G	A	0.00700316	-0.14566	0.013973	1.9385e-25	315133
High density lipoprotein	rs3135506	C	G	0.0624664	-0.097706	0.0046874	1.9904e-96	315133
High density lipoprotein	rs17520254	G	C	0.0597587	0.069286	0.0048071	4.4248e-47	315133
High density lipoprotein	rs138326449	A	G	0.00156564	0.88688	0.030665	1.114e-183	315133
High density lipoprotein	rs613808	G	A	0.717828	-0.020681	0.0025417	4.0813e-16	315133
High density lipoprotein	rs10047462	T	G	0.907082	0.026557	0.0039261	1.341e-11	315133
High density lipoprotein	rs10892063	C	A	0.659198	-0.013055	0.0024011	5.4168e-08	315133
High density lipoprotein	rs186808413	T	C	0.0111713	0.21294	0.010854	1.2185e-85	315133
High density lipoprotein	rs1047964	T	G	0.0105843	0.21226	0.011315	1.8073e-78	315133
High density lipoprotein	rs515756	G	T	0.28065	0.015265	0.0025396	1.8475e-09	315133
High density lipoprotein	rs514924	G	A	0.900499	-0.015719	0.0038146	3.7752e-05	315133
High density lipoprotein	rs141949189	T	A	0.435915	-0.01865	0.002403	8.4537e-15	315133
High density lipoprotein	rs58473820	T	C	0.379248	0.027723	0.0023489	3.8373e-32	315133
High density lipoprotein	rs7941030	C	T	0.385181	0.02697	0.0023361	7.9154e-31	315133
High density lipoprotein	rs112771035	G	C	0.0720859	-0.033508	0.0043974	2.5432e-14	315133
High density lipoprotein	rs1919309	C	T	0.509721	0.012159	0.0022861	1.0472e-07	315133
High density lipoprotein	rs1037378	A	G	0.538701	-0.012948	0.0022859	1.4771e-08	315133
High density lipoprotein	rs12273363	C	T	0.207887	-0.021979	0.0028069	4.8762e-15	315133
High density lipoprotein	rs16928809	A	G	0.0929044	-0.029026	0.0039438	1.8464e-13	315133
High density lipoprotein	rs450244	C	T	0.910824	0.029395	0.0040051	2.1506e-13	315133
High density lipoprotein	rs12292135	A	G	0.313278	-0.009197	0.0024555	0.00018014	315133
High density lipoprotein	rs117739035	T	G	0.036443	-0.026766	0.0060646	1.0178e-05	315133
High density lipoprotein	rs185073199	A	T	0.0104238	0.063042	0.01183	9.8852e-08	315133
High density lipoprotein	rs75246752	C	G	0.012885	0.056418	0.010059	2.0423e-08	315133
High density lipoprotein	rs7943699	A	G	0.483949	-0.02025	0.0022917	9.9421e-19	315133
High density lipoprotein	rs2167079	T	C	0.302735	0.044505	0.0024715	1.865e-72	315133
High density lipoprotein	rs61731956	A	G	0.000499731	0.46687	0.051328	9.4353e-20	315133
High density lipoprotein	rs2269434	C	T	0.346995	0.043834	0.0023866	2.6329e-75	315133
High density lipoprotein	rs3740688	T	G	0.544927	0.023396	0.0022894	1.6361e-24	315133
High density lipoprotein	rs10838738	G	A	0.350547	-0.041832	0.0023799	3.9998e-69	315133
High density lipoprotein	rs145276599	C	T	0.11144	0.049889	0.0036178	3.0221e-43	315133
High density lipoprotein	rs73457437	A	G	0.032477	-0.032993	0.0064084	2.6283e-07	315133
High density lipoprotein	rs12224170	A	G	0.13327	0.041649	0.0033465	1.5041e-35	315133
High density lipoprotein	rs587739738	T	C	0.0829665	0.030011	0.0041369	4.045e-13	315133
High density lipoprotein	rs12422125	A	G	0.115967	0.045581	0.0035913	6.7005e-37	315133
High density lipoprotein	rs143474489	A	T	0.0231081	0.054682	0.0077019	1.2514e-12	315133
High density lipoprotein	rs267738	G	T	0.221093	0.022146	0.0027427	6.7909e-16	315133
High density lipoprotein	rs267733	G	A	0.161416	0.010863	0.0030906	0.00044025	315133
High density lipoprotein	rs9426827	C	T	0.478874	0.0085296	0.0022758	0.00017834	315133
High density lipoprotein	rs11228871	C	A	0.133176	0.041053	0.0033521	1.7771e-34	315133
High density lipoprotein	rs11227582	A	C	0.125535	0.040931	0.0034414	1.2975e-32	315133
High density lipoprotein	rs61748951	A	C	0.024718	-0.033609	0.0076289	1.056e-05	315133
High density lipoprotein	rs12145743	G	T	0.338037	0.0070824	0.0024083	0.0032741	315133
High density lipoprotein	rs11601507	A	C	0.0683981	-0.023566	0.0044408	1.117e-07	315133
High density lipoprotein	rs36090449	A	G	0.0452735	0.035254	0.00549	1.3518e-10	315133
High density lipoprotein	rs174546	T	C	0.345415	-0.05708	0.0023905	6.8224e-126	315133
High density lipoprotein	rs174547	C	T	0.345612	-0.057001	0.002391	1.6715e-125	315133
High density lipoprotein	rs174550	C	T	0.345385	-0.057051	0.0023905	9.0483e-126	315133
High density lipoprotein	rs174566	G	A	0.350806	-0.057491	0.0023838	2.1493e-128	315133
High density lipoprotein	rs1771582	G	T	0.552159	0.012779	0.0023694	6.9202e-08	315133
High density lipoprotein	rs56271783	C	G	0.0464349	-0.051349	0.005509	1.1606e-20	315133
High density lipoprotein	rs35169799	T	C	0.0641359	-0.038412	0.0046423	1.2964e-16	315133
High density lipoprotein	rs557675	G	T	0.470128	0.016505	0.0022821	4.7484e-13	315133
High density lipoprotein	rs4930352	T	G	0.49535	0.018814	0.0023174	4.7479e-16	315133
High density lipoprotein	rs36089024	T	C	0.428188	0.0092611	0.0023007	5.691e-05	315133
High density lipoprotein	rs11605837	T	G	0.313149	-0.019925	0.0024637	6.1155e-16	315133
High density lipoprotein	rs622082	G	A	0.290651	-0.019576	0.0025051	5.542e-15	315133
High density lipoprotein	rs1011731	A	G	0.566851	0.010539	0.0022972	4.4789e-06	315133
High density lipoprotein	rs7119167	C	T	0.211571	0.011498	0.002789	3.7469e-05	315133
High density lipoprotein	rs559355	T	A	0.156258	-0.03495	0.0031359	7.6833e-29	315133
High density lipoprotein	rs499974	A	C	0.155973	-0.034754	0.0031368	1.5947e-28	315133
High density lipoprotein	rs4652192	A	C	0.19336	0.01294	0.0029077	8.5813e-06	315133
High density lipoprotein	rs10798615	G	T	0.535016	-0.019356	0.0022842	2.3858e-17	315133
High density lipoprotein	rs4650994	A	G	0.533478	-0.019139	0.0022755	4.0927e-17	315133
High density lipoprotein	rs61805076	C	T	0.333086	-0.024363	0.0024166	6.7272e-24	315133
High density lipoprotein	rs1689800	G	A	0.359592	-0.021723	0.0023703	5.0044e-20	315133
High density lipoprotein	rs10752898	C	T	0.559112	0.011173	0.002291	1.0789e-06	315133
High density lipoprotein	rs11021232	C	T	0.180212	-0.018197	0.0029794	1.011e-09	315133
High density lipoprotein	rs3747973	G	A	0.591548	0.013224	0.0023177	1.1601e-08	315133
High density lipoprotein	rs589942	G	C	0.337888	-0.010034	0.0024095	3.1223e-05	315133
High density lipoprotein	rs10745954	G	A	0.480472	-0.0083534	0.0022782	0.00024569	315133
High density lipoprotein	rs2204886	A	T	0.518817	-0.012563	0.0022792	3.5487e-08	315133
High density lipoprotein	rs7298565	A	G	0.522362	0.023795	0.0022732	1.2277e-25	315133
High density lipoprotein	rs11067231	A	C	0.522401	0.02383	0.0022731	1.0411e-25	315133
High density lipoprotein	rs3184504	C	T	0.517975	0.025196	0.0022776	1.9302e-28	315133
High density lipoprotein	rs11066320	G	A	0.576093	0.01925	0.0023103	7.9668e-17	315133
High density lipoprotein	rs7304462	A	G	0.556125	0.0096016	0.0022939	2.8432e-05	315133
High density lipoprotein	rs10507274	C	T	0.0634341	0.021631	0.0046698	3.6215e-06	315133
High density lipoprotein	rs7953249	A	G	0.592017	-0.015254	0.0023182	4.7039e-11	315133
High density lipoprotein	rs7310409	G	A	0.623153	-0.01619	0.0023508	5.7026e-12	315133
High density lipoprotein	rs56263064	G	C	0.284909	0.011867	0.0025552	3.4152e-06	315133
High density lipoprotein	rs1798192	G	T	0.567872	0.014444	0.002295	3.1034e-10	315133
High density lipoprotein	rs12810864	C	G	0.0836849	0.029301	0.0041683	2.0771e-12	315133
High density lipoprotein	rs34149579	T	G	0.0528566	-0.042161	0.0050873	1.1606e-16	315133
High density lipoprotein	rs10846497	G	A	0.0924517	0.038116	0.0039341	3.388e-22	315133
High density lipoprotein	rs4759375	T	C	0.0866293	0.041546	0.0042012	4.6817e-23	315133
High density lipoprotein	rs11057390	G	T	0.293861	0.021932	0.0025043	2.0012e-18	315133
High density lipoprotein	rs11057401	A	T	0.31123	0.031904	0.0024555	1.376e-38	315133
High density lipoprotein	rs1716393	T	G	0.595932	-0.02772	0.0023194	6.4803e-33	315133
High density lipoprotein	rs838880	T	C	0.690443	-0.036492	0.0024617	1.0677e-49	315133
High density lipoprotein	rs921919	A	G	0.672183	-0.043168	0.0024688	1.9978e-68	315133
High density lipoprotein	rs5891	T	C	0.0110176	0.070662	0.010868	7.9414e-11	315133
High density lipoprotein	rs7136506	C	T	0.215843	-0.036516	0.002809	1.2583e-38	315133
High density lipoprotein	rs12229372	C	T	0.102251	0.031823	0.0038212	8.2614e-17	315133
High density lipoprotein	rs79009737	A	G	0.142023	0.011912	0.0032708	0.00027051	315133
High density lipoprotein	rs12044156	C	G	0.563053	-0.016745	0.0022935	2.8602e-13	315133
High density lipoprotein	rs2785980	C	T	0.343163	0.015926	0.0023951	2.9422e-11	315133
High density lipoprotein	rs11045172	C	A	0.198151	0.029284	0.0028719	2.0711e-24	315133
High density lipoprotein	rs7134375	A	C	0.430691	0.022995	0.0022979	1.4306e-23	315133
High density lipoprotein	rs4762756	C	T	0.737178	0.013233	0.0026114	4.0311e-07	315133
High density lipoprotein	rs2642438	G	A	0.70248	0.028507	0.0024863	1.9915e-30	315133
High density lipoprotein	rs56105022	A	G	0.0388392	-0.036006	0.0064323	2.1729e-08	315133
High density lipoprotein	rs56196860	A	C	0.031436	0.026994	0.0065246	3.5151e-05	315133
High density lipoprotein	rs4846914	A	G	0.607293	0.060002	0.0023298	4.1721e-146	315133
High density lipoprotein	rs2281718	T	A	0.614023	0.060528	0.0023382	1.3276e-147	315133
High density lipoprotein	rs10489615	G	A	0.614559	0.060068	0.002337	1.5272e-145	315133
High density lipoprotein	rs1043897	T	G	0.41548	0.019975	0.0023123	5.7254e-18	315133
High density lipoprotein	rs557933	C	A	0.519359	0.01749	0.0022835	1.8761e-14	315133
High density lipoprotein	rs16844296	A	G	0.211673	-0.011129	0.0028004	7.0659e-05	315133
High density lipoprotein	rs4648892	T	C	0.718139	0.013876	0.0025267	3.9788e-08	315133
High density lipoprotein	rs7514202	A	G	0.867204	0.012919	0.0033723	0.00012774	315133
High density lipoprotein	rs6686889	T	C	0.24711	-0.013186	0.0026416	5.994e-07	315133
High density lipoprotein	rs35624680	G	T	0.382376	0.011456	0.0024317	2.4662e-06	315133
High density lipoprotein	rs11170517	T	C	0.136557	-0.019405	0.0033198	5.0614e-09	315133
High density lipoprotein	rs60667919	A	C	0.676366	0.012168	0.0024645	7.9267e-07	315133
High density lipoprotein	rs1106766	T	C	0.242067	0.031756	0.0026509	4.6312e-33	315133
High density lipoprotein	rs73119306	G	A	0.242959	0.031902	0.0026493	2.1865e-33	315133
High density lipoprotein	rs7134035	T	C	0.816253	0.020228	0.0029725	1.0109e-11	315133
High density lipoprotein	rs34397747	C	T	0.0832517	-0.040055	0.0041222	2.5758e-22	315133
High density lipoprotein	rs7304603	C	T	0.539296	-0.011562	0.0022897	4.4305e-07	315133
High density lipoprotein	rs10748165	T	C	0.503883	0.0086873	0.0022813	0.00014006	315133
High density lipoprotein	rs12748152	T	C	0.0811683	-0.040653	0.0041699	1.8743e-22	315133
High density lipoprotein	rs7136716	G	A	0.11185	0.014945	0.0036387	4.0052e-05	315133
High density lipoprotein	rs4883201	G	A	0.102049	-0.024431	0.0037606	8.2353e-11	315133
High density lipoprotein	rs4654395	T	C	0.525907	-0.010278	0.0022881	7.0617e-06	315133
High density lipoprotein	rs79506257	A	G	0.0478552	0.017145	0.0053859	0.0014558	315133
High density lipoprotein	rs374039502	A	T	0.0203672	-0.051544	0.0084821	1.228e-09	315133
High density lipoprotein	rs9559901	C	A	0.340749	0.0076068	0.0024079	0.0015826	315133
High density lipoprotein	rs9604045	T	G	0.250715	0.016649	0.0027387	1.2106e-09	315133
High density lipoprotein	rs76428106	C	T	0.0134595	-0.05984	0.010404	8.8318e-09	315133
High density lipoprotein	rs12867032	A	T	0.050441	-0.022748	0.0052096	1.2629e-05	315133
High density lipoprotein	rs117230571	G	A	0.0767385	-0.025216	0.0043369	6.0908e-09	315133
High density lipoprotein	rs183078	G	A	0.403916	0.012944	0.002317	2.3157e-08	315133
High density lipoprotein	rs3897473	G	T	0.619224	-0.0068714	0.0023436	0.0033677	315133
High density lipoprotein	rs16826069	G	A	0.213234	-0.039542	0.0027788	6.1713e-46	315133
High density lipoprotein	rs4660293	G	A	0.234589	-0.042216	0.0026858	1.1954e-55	315133
High density lipoprotein	rs3768321	T	G	0.196926	-0.045287	0.0028656	3.0762e-56	315133
High density lipoprotein	rs35007880	T	G	0.514287	-0.010821	0.0022969	2.4637e-06	315133
High density lipoprotein	rs71421262	G	A	0.594611	0.013913	0.0023202	2.021e-09	315133
High density lipoprotein	rs2494748	T	C	0.617617	-0.025927	0.0023448	2.0563e-28	315133
High density lipoprotein	rs4983559	A	G	0.614148	-0.020297	0.0023394	4.1211e-18	315133
High density lipoprotein	rs12436555	A	G	0.174604	-0.011828	0.0030055	8.3047e-05	315133
High density lipoprotein	rs59038405	T	A	0.489879	0.0090836	0.0022839	6.9715e-05	315133
High density lipoprotein	rs111849006	A	G	0.182341	0.01372	0.0029976	4.7203e-06	315133
High density lipoprotein	rs3014246	T	C	0.703681	0.009043	0.0024905	0.00028235	315133
High density lipoprotein	rs10483776	G	A	0.157386	-0.0085034	0.0031256	0.0065166	315133
High density lipoprotein	rs367677	G	A	0.241498	0.016108	0.0026691	1.5904e-09	315133
High density lipoprotein	rs13379043	C	T	0.278778	0.020151	0.0025863	6.6554e-15	315133
High density lipoprotein	rs2111705	A	G	0.543471	-0.015845	0.0022829	3.9089e-12	315133
High density lipoprotein	rs11159261	C	T	0.535359	0.0093502	0.0022875	4.3602e-05	315133
High density lipoprotein	rs1864167	A	G	0.536815	-0.013661	0.0022916	2.5027e-09	315133
High density lipoprotein	rs1037117	A	G	0.253887	0.0048277	0.0026248	0.065884	315133
High density lipoprotein	rs7170463	G	A	0.310625	0.020923	0.0024623	1.9451e-17	315133
High density lipoprotein	rs147525635	A	G	0.561535	-0.01251	0.0022981	5.2303e-08	315133
High density lipoprotein	rs3742970	A	C	0.0955595	-0.01648	0.0038762	2.1239e-05	315133
High density lipoprotein	rs150844304	C	A	0.0245699	-0.093133	0.0073469	8.1463e-37	315133
High density lipoprotein	rs55707100	T	C	0.0247858	-0.090862	0.0073002	1.4872e-35	315133
High density lipoprotein	rs4273010	C	T	0.0251056	-0.072728	0.0074181	1.0894e-22	315133
High density lipoprotein	rs11591147	T	G	0.0176733	-0.006962	0.0086308	0.41987	315133
High density lipoprotein	rs1318175	T	C	0.159579	-0.066003	0.0031175	2.0457e-99	315133
High density lipoprotein	rs4775033	T	A	0.118936	-0.044322	0.0035311	3.9611e-36	315133
High density lipoprotein	rs1601933	T	C	0.469515	-0.073571	0.0023145	2.2204e-221	315133
High density lipoprotein	rs10468017	T	C	0.297034	0.10838	0.0024851	0	315133
High density lipoprotein	rs1532085	G	A	0.613296	-0.099647	0.0023313	0	315133
High density lipoprotein	rs1800588	T	C	0.215973	0.12038	0.0027551	0	315133
High density lipoprotein	rs11632618	A	G	0.0698987	0.097458	0.0044569	6.4657e-106	315133
High density lipoprotein	rs113298164	T	C	0.00187295	0.2703	0.025926	1.9042e-25	315133
High density lipoprotein	rs80236739	G	A	0.0508923	-0.022108	0.0051892	2.0409e-05	315133
High density lipoprotein	rs117399007	T	C	0.043993	-0.021142	0.0056078	0.00016324	315133
High density lipoprotein	rs17191491	G	A	0.431736	0.0081774	0.0022984	0.00037386	315133
High density lipoprotein	rs16953475	G	A	0.534562	0.017439	0.0022825	2.1709e-14	315133
High density lipoprotein	rs34317102	C	A	0.781705	0.016532	0.0027537	1.9316e-09	315133
High density lipoprotein	rs75663391	T	G	0.685939	0.01455	0.0024656	3.61e-09	315133
High density lipoprotein	rs28362901	A	C	0.0881133	-0.024978	0.0040229	5.3422e-10	315133
High density lipoprotein	rs34180494	C	A	0.273872	-0.011431	0.0025537	7.6045e-06	315133
High density lipoprotein	rs8039305	C	T	0.475771	0.0098178	0.0022878	1.7761e-05	315133
High density lipoprotein	rs7200543	G	A	0.295733	-0.019168	0.0024899	1.3822e-14	315133
High density lipoprotein	rs1135999	G	A	0.295658	-0.019162	0.0024903	1.4224e-14	315133
High density lipoprotein	rs34955778	C	T	0.418411	-0.019383	0.0023096	4.7807e-17	315133
High density lipoprotein	rs33042	A	G	0.245173	0.012587	0.0026634	2.2926e-06	315133
High density lipoprotein	rs3814883	T	C	0.484569	-0.016832	0.0022853	1.7697e-13	315133
High density lipoprotein	rs12074528	C	T	0.645486	0.013245	0.0023796	2.6054e-08	315133
High density lipoprotein	rs7192161	T	C	0.411273	0.012295	0.0023158	1.1018e-07	315133
High density lipoprotein	rs78074706	A	G	0.0251139	-0.024178	0.0072647	0.00087446	315133
High density lipoprotein	rs12598179	C	G	0.293361	0.010853	0.0025228	1.6946e-05	315133
High density lipoprotein	rs1421085	C	T	0.401845	-0.014022	0.0023236	1.5944e-09	315133
High density lipoprotein	rs144475339	C	G	0.0104445	0.056694	0.012218	3.4793e-06	315133
High density lipoprotein	rs113710278	T	C	0.0149615	0.052164	0.0093919	2.7924e-08	315133
High density lipoprotein	rs75152587	T	G	0.0125459	-0.1023	0.010278	2.4435e-23	315133
High density lipoprotein	rs4784709	A	T	0.959817	-0.081085	0.0058022	2.2921e-44	315133
High density lipoprotein	rs79984435	A	G	0.0919686	-0.11937	0.003934	5.9481e-202	315133
High density lipoprotein	rs1529927	G	C	0.959707	0.092272	0.0059117	6.7003e-55	315133
High density lipoprotein	rs9989419	G	A	0.606159	0.15349	0.0023106	0	315133
High density lipoprotein	rs173539	T	C	0.332086	0.22578	0.0023808	0	315133
High density lipoprotein	rs247616	T	C	0.325758	0.23211	0.0023957	0	315133
High density lipoprotein	rs3764261	A	C	0.325626	0.23241	0.0023937	0	315133
High density lipoprotein	rs9939224	G	T	0.790564	0.22698	0.0027692	0	315133
High density lipoprotein	rs7499892	T	C	0.178432	-0.24557	0.0029408	0	315133
High density lipoprotein	rs5880	C	G	0.0561942	-0.26522	0.0049065	0	315133
High density lipoprotein	rs5882	A	G	0.684902	-0.10195	0.0024411	0	315133
High density lipoprotein	rs116857878	T	C	0.0203312	0.054788	0.0083564	5.5198e-11	315133
High density lipoprotein	rs7186799	C	A	0.437997	-0.026512	0.0022979	8.6588e-31	315133
High density lipoprotein	rs140164052	A	G	0.032286	-0.042811	0.0064884	4.1689e-11	315133
High density lipoprotein	rs34830321	T	C	0.0141711	-0.050714	0.0099349	3.3155e-07	315133
High density lipoprotein	rs7546242	T	C	0.369565	0.014922	0.0023601	2.5744e-10	315133
High density lipoprotein	rs6499102	G	A	0.940117	0.037303	0.0047961	7.4039e-15	315133
High density lipoprotein	rs77234291	G	A	0.0162904	0.05722	0.0089741	1.8186e-10	315133
High density lipoprotein	rs8060686	C	T	0.164506	0.046507	0.003067	6.402e-52	315133
High density lipoprotein	rs16942887	A	G	0.114684	0.060936	0.0035695	2.5853e-65	315133
High density lipoprotein	rs55781197	G	A	0.114731	0.061388	0.0035701	3.0929e-66	315133
High density lipoprotein	rs4986970	T	A	0.0346683	-0.079091	0.0062044	3.2794e-37	315133
High density lipoprotein	rs77631377	T	C	0.0429783	-0.03689	0.0057266	1.1822e-10	315133
High density lipoprotein	rs76116020	G	A	0.0442062	-0.033992	0.0055234	7.5576e-10	315133
High density lipoprotein	rs79940707	T	C	0.15804	0.0075557	0.0031249	0.015609	315133
High density lipoprotein	rs2925979	C	T	0.698975	0.036181	0.0024799	3.388e-48	315133
High density lipoprotein	rs11641548	C	A	0.444238	-0.015856	0.0023017	5.6324e-12	315133
High density lipoprotein	rs12938061	C	T	0.439037	-0.008164	0.0023011	0.00038835	315133
High density lipoprotein	rs8075019	A	G	0.12181	-0.023441	0.0035004	2.1344e-11	315133
High density lipoprotein	rs3760230	G	C	0.577768	-0.010775	0.0023053	2.9557e-06	315133
High density lipoprotein	rs2071379	G	A	0.593662	-0.014245	0.0023176	7.9325e-10	315133
High density lipoprotein	rs9916613	A	T	0.35644	-0.012429	0.0023739	1.6439e-07	315133
High density lipoprotein	rs731758	G	C	0.616093	0.011983	0.0023492	3.3823e-07	315133
High density lipoprotein	rs11869286	C	G	0.667953	0.030033	0.0024143	1.6298e-35	315133
High density lipoprotein	rs1877031	A	G	0.667817	0.030023	0.0024137	1.6468e-35	315133
High density lipoprotein	rs12449758	G	A	0.314111	-0.011786	0.0024638	1.7215e-06	315133
High density lipoprotein	rs34138141	T	G	0.283234	-0.020295	0.0025285	1.0061e-15	315133
High density lipoprotein	rs72836561	T	C	0.0318333	-0.17027	0.0064719	2.1637e-152	315133
High density lipoprotein	rs74456742	A	G	0.0368791	0.038218	0.0061991	7.0496e-10	315133
High density lipoprotein	rs9989466	T	C	0.416941	-0.0069886	0.0023287	0.0026908	315133
High density lipoprotein	rs17679445	A	G	0.068549	0.020429	0.0045016	5.6744e-06	315133
High density lipoprotein	rs71355297	T	C	0.228575	-0.014126	0.0027098	1.861e-07	315133
High density lipoprotein	rs112001035	A	G	0.0606641	-0.050511	0.0048297	1.3537e-25	315133
High density lipoprotein	rs77542162	G	A	0.0230084	-0.01037	0.0076052	0.17273	315133
High density lipoprotein	rs75988962	T	C	0.117481	0.012463	0.0035394	0.00042963	315133
High density lipoprotein	rs78608249	T	C	0.291181	-0.016955	0.0025123	1.493e-11	315133
High density lipoprotein	rs7222619	C	T	0.538797	0.030608	0.0023792	7.2641e-38	315133
High density lipoprotein	rs2292642	T	C	0.603874	0.030461	0.0023281	4.1623e-39	315133
High density lipoprotein	rs4129767	A	G	0.489942	0.0297	0.0022763	6.7045e-39	315133
High density lipoprotein	rs7503353	T	G	0.535197	-0.012671	0.0022899	3.1448e-08	315133
High density lipoprotein	rs4632228	T	G	0.208327	-0.014616	0.0028018	1.8214e-07	315133
High density lipoprotein	rs6507716	G	A	0.491319	0.017402	0.0022824	2.4586e-14	315133
High density lipoprotein	rs681869	T	C	0.704729	-0.0093457	0.0024998	0.0001851	315133
High density lipoprotein	rs1834144	A	C	0.37443	0.010992	0.0023587	3.1594e-06	315133
High density lipoprotein	rs150237291	C	T	0.0223343	0.04506	0.0077322	5.6268e-09	315133
High density lipoprotein	rs77960347	G	A	0.0135191	0.2777	0.0098403	5.3346e-175	315133
High density lipoprotein	rs117623631	T	C	0.00253603	0.3907	0.02255	3.2119e-67	315133
High density lipoprotein	rs117687565	T	C	0.0117292	0.072269	0.01098	4.659e-11	315133
High density lipoprotein	rs7241918	T	G	0.822267	0.083515	0.0029856	5.6098e-172	315133
High density lipoprotein	rs8086351	G	C	0.822289	0.084658	0.0029796	2.3876e-177	315133
High density lipoprotein	rs2298624	T	C	0.132187	0.030469	0.0033528	1.0182e-19	315133
High density lipoprotein	rs77947762	A	G	0.0192777	0.03898	0.0087601	8.6025e-06	315133
High density lipoprotein	rs41292412	T	C	0.0125016	-0.064819	0.010436	5.264e-10	315133
High density lipoprotein	rs7238484	T	G	0.268824	-0.024639	0.0025701	9.1483e-22	315133
High density lipoprotein	rs489693	A	C	0.325662	-0.021432	0.0024287	1.1075e-18	315133
High density lipoprotein	rs12970134	A	G	0.266941	-0.024528	0.0025731	1.5467e-21	315133
High density lipoprotein	rs6511720	T	G	0.118871	-0.0014707	0.0035173	0.67586	315133
High density lipoprotein	rs76213248	T	C	0.410811	0.014602	0.0023203	3.1122e-10	315133
High density lipoprotein	rs737337	C	T	0.0760561	-0.054572	0.0042869	4.1209e-37	315133
High density lipoprotein	rs737338	T	C	0.0341894	-0.090685	0.0062608	1.5685e-47	315133
High density lipoprotein	rs7251640	C	T	0.193629	0.013121	0.0028974	5.944e-06	315133
High density lipoprotein	rs34712273	A	C	0.57826	-0.014743	0.0023159	1.9415e-10	315133
High density lipoprotein	rs2111504	A	T	0.17198	0.0094344	0.003017	0.001766	315133
High density lipoprotein	rs12984021	C	A	0.104694	-0.015194	0.0037405	4.8664e-05	315133
High density lipoprotein	rs731839	A	G	0.665991	0.022822	0.0024124	3.0994e-21	315133
High density lipoprotein	rs8103728	G	C	0.670294	0.022882	0.0024232	3.6433e-21	315133
High density lipoprotein	rs12975319	A	G	0.301849	-0.010902	0.0024955	1.2495e-05	315133
High density lipoprotein	rs4847399	A	G	0.620149	-0.019321	0.0023458	1.777e-16	315133
High density lipoprotein	rs698927	C	A	0.183997	0.029568	0.0029388	8.273e-24	315133
High density lipoprotein	rs352126	T	C	0.336831	0.010492	0.0024654	2.0857e-05	315133
High density lipoprotein	rs15052	C	T	0.178424	0.014792	0.0029815	7.0074e-07	315133
High density lipoprotein	rs2965169	C	A	0.38588	0.0094228	0.0023387	5.6029e-05	315133
High density lipoprotein	rs28399654	A	G	0.0330376	0.034305	0.0063537	6.6981e-08	315133
High density lipoprotein	rs157580	A	G	0.604109	-0.02038	0.0023259	1.922e-18	315133
High density lipoprotein	rs769449	A	G	0.12698	-0.077485	0.003413	5.2164e-114	315133
High density lipoprotein	rs429358	C	T	0.156098	-0.075334	0.0031331	1.2345e-127	315133
High density lipoprotein	rs7412	T	C	0.0804374	0.067537	0.0041796	1.0399e-58	315133
High density lipoprotein	rs439401	C	T	0.638635	-0.0145	0.0023703	9.5371e-10	315133
High density lipoprotein	rs445925	A	G	0.108677	0.039849	0.0036493	9.3919e-28	315133
High density lipoprotein	rs144311893	T	C	0.0218013	0.080215	0.0079427	5.616e-24	315133
High density lipoprotein	rs12976395	C	G	0.501069	0.041357	0.0024488	5.7742e-64	315133
High density lipoprotein	rs5167	G	T	0.350605	0.040513	0.0023805	6.3666e-65	315133
High density lipoprotein	rs8111071	G	A	0.081459	-0.030897	0.0041636	1.1661e-13	315133
High density lipoprotein	rs34942359	G	C	0.180424	-0.019779	0.0029623	2.4467e-11	315133
High density lipoprotein	rs7259070	C	T	0.598471	-0.015197	0.0023415	8.5774e-11	315133
High density lipoprotein	rs212100	C	T	0.835921	0.0076096	0.0030746	0.013325	315133
High density lipoprotein	rs10419198	T	C	0.249795	0.012655	0.0026309	1.5079e-06	315133
High density lipoprotein	rs17695224	A	G	0.267002	-0.017761	0.0025743	5.2338e-12	315133
High density lipoprotein	rs1468642	A	T	0.343821	-0.02055	0.0023978	1.0334e-17	315133
High density lipoprotein	rs12975366	C	T	0.396568	-0.019281	0.0023239	1.0735e-16	315133
High density lipoprotein	rs386000	C	G	0.230987	0.039359	0.0026989	3.7134e-48	315133
High density lipoprotein	rs367070	G	A	0.229194	0.042157	0.0027199	3.6676e-54	315133
High density lipoprotein	rs891088	G	A	0.262162	0.0086477	0.002583	0.00081416	315133
High density lipoprotein	rs35137994	T	C	0.0547559	0.045376	0.0050091	1.3279e-19	315133
High density lipoprotein	rs116843064	A	G	0.0195795	0.21073	0.0082059	2.7602e-145	315133
High density lipoprotein	rs7255436	A	C	0.515356	0.027326	0.0022792	4.1156e-33	315133
High density lipoprotein	rs1132274	A	C	0.155095	-0.019215	0.0031364	8.9941e-10	315133
High density lipoprotein	rs804553	C	T	0.504193	-0.011021	0.0022822	1.3723e-06	315133
High density lipoprotein	rs6059958	T	C	0.170688	0.012835	0.0030479	2.5419e-05	315133
High density lipoprotein	rs6120757	T	C	0.622407	-0.013418	0.0023465	1.0787e-08	315133
High density lipoprotein	rs2069945	G	C	0.535228	-0.016978	0.0023537	5.4782e-13	315133
High density lipoprotein	rs1800961	T	C	0.0314845	-0.13502	0.0065181	3.0131e-95	315133
High density lipoprotein	rs118024629	A	C	0.182464	-0.062096	0.0029568	7.4646e-98	315133
High density lipoprotein	rs7679	C	T	0.187323	-0.063552	0.0029159	3.0963e-105	315133
High density lipoprotein	rs62203108	C	T	0.286335	0.014512	0.0025166	8.112e-09	315133
High density lipoprotein	rs4239651	C	T	0.792076	0.025266	0.0028006	1.8666e-19	315133
High density lipoprotein	rs3859588	A	T	0.216067	-0.012216	0.0027865	1.1653e-05	315133
High density lipoprotein	rs74963256	C	T	0.0931355	-0.015621	0.0039537	7.7835e-05	315133
High density lipoprotein	rs6123685	A	G	0.254024	0.016336	0.0026158	4.2424e-10	315133
High density lipoprotein	rs144033177	C	A	0.015853	-0.055604	0.0092654	1.96e-09	315133
High density lipoprotein	rs6062510	C	G	0.6728	-0.013659	0.0024242	1.7586e-08	315133
High density lipoprotein	rs11691486	C	T	0.239027	0.015933	0.0026801	2.7699e-09	315133
High density lipoprotein	rs13024140	C	G	0.413501	-0.0099629	0.0023118	1.6355e-05	315133
High density lipoprotein	rs6430954	T	G	0.316482	-0.013588	0.0024456	2.7623e-08	315133
High density lipoprotein	rs1446585	G	A	0.226629	0.019821	0.0027377	4.4952e-13	315133
High density lipoprotein	rs235314	T	C	0.531509	-0.018871	0.002285	1.4804e-16	315133
High density lipoprotein	rs9980311	G	A	0.250816	-0.017767	0.0026586	2.3485e-11	315133
High density lipoprotein	rs75265117	G	C	0.119505	0.039752	0.0035118	1.0655e-29	315133
High density lipoprotein	rs13389219	T	C	0.393257	0.026399	0.0023293	9.1232e-30	315133
High density lipoprotein	rs12328675	C	T	0.119693	0.039477	0.0035058	2.085e-29	315133
High density lipoprotein	rs7607980	C	T	0.119868	0.039978	0.0035058	4.0816e-30	315133
High density lipoprotein	rs1862069	A	G	0.539482	0.0062469	0.0022868	0.0063006	315133
High density lipoprotein	rs11690597	G	A	0.206713	0.014686	0.002822	1.9501e-07	315133
High density lipoprotein	rs12987470	T	A	0.293367	0.013097	0.0025061	1.7318e-07	315133
High density lipoprotein	rs72926946	A	C	0.295279	-0.018543	0.0024923	1.0089e-13	315133
High density lipoprotein	rs1107850	A	G	0.46787	-0.01891	0.0022837	1.2294e-16	315133
High density lipoprotein	rs74333499	C	T	0.0597587	-0.012547	0.0049538	0.011316	315133
High density lipoprotein	rs1047891	A	C	0.315726	-0.017689	0.002448	4.9822e-13	315133
High density lipoprotein	rs676210	A	G	0.204191	0.062039	0.0028222	5.0837e-107	315133
High density lipoprotein	rs533617	C	T	0.0397861	0.078472	0.0058212	2.0923e-41	315133
High density lipoprotein	rs1367117	A	G	0.338817	-0.0075992	0.0024032	0.0015663	315133
High density lipoprotein	rs11089620	G	C	0.188295	-0.031466	0.0029078	2.7637e-27	315133
High density lipoprotein	rs181362	T	C	0.19152	-0.030552	0.0028871	3.64e-26	315133
High density lipoprotein	rs2298428	T	C	0.181087	-0.031423	0.0029519	1.864e-26	315133
High density lipoprotein	rs2943641	C	T	0.647483	-0.043126	0.002379	2.1076e-73	315133
High density lipoprotein	rs2943645	T	C	0.646398	-0.043182	0.0023786	1.2877e-73	315133
High density lipoprotein	rs55652051	G	A	0.231117	-0.014043	0.0027221	2.4857e-07	315133
High density lipoprotein	rs17738527	T	C	0.234216	-0.016594	0.0026817	6.1045e-10	315133
High density lipoprotein	rs9608972	C	T	0.242216	-0.016856	0.0026557	2.1995e-10	315133
High density lipoprotein	rs8135417	A	G	0.644544	0.0077344	0.0023794	0.001152	315133
High density lipoprotein	rs738322	G	A	0.472286	0.018604	0.0022769	3.0722e-16	315133
High density lipoprotein	rs133015	G	C	0.439757	0.019532	0.0022931	1.6319e-17	315133
High density lipoprotein	rs13411625	T	A	0.215801	-0.011111	0.0027712	6.0905e-05	315133
High density lipoprotein	rs138457	C	T	0.639395	0.015748	0.0023704	3.0657e-11	315133
High density lipoprotein	rs5757251	A	G	0.351329	-0.015979	0.0023844	2.0645e-11	315133
High density lipoprotein	rs4820346	G	C	0.692592	0.017048	0.0024741	5.5611e-12	315133
High density lipoprotein	rs59104589	T	C	0.360035	0.015447	0.0023703	7.1832e-11	315133
High density lipoprotein	rs62114506	C	G	0.263043	0.014133	0.0025827	4.4525e-08	315133
High density lipoprotein	rs141478056	G	A	0.101239	-0.015617	0.0038322	4.596e-05	315133
High density lipoprotein	rs738409	G	C	0.215715	-0.014784	0.0027609	8.5665e-08	315133
High density lipoprotein	rs28567061	G	A	0.223314	-0.012405	0.0027916	8.8488e-06	315133
High density lipoprotein	rs115660648	A	T	0.546867	-0.011127	0.0022913	1.1979e-06	315133
High density lipoprotein	rs11553746	T	C	0.351055	0.013357	0.0023834	2.0933e-08	315133
High density lipoprotein	rs1260326	C	T	0.606851	0.0027022	0.0023287	0.24588	315133
High density lipoprotein	rs17321999	A	C	0.211875	-0.012422	0.0027734	7.5083e-06	315133
High density lipoprotein	rs72796869	T	C	0.0404035	0.019633	0.0059048	0.00088433	315133
High density lipoprotein	rs13402475	G	C	0.817577	-0.022943	0.0029912	1.7246e-14	315133
High density lipoprotein	rs848638	T	C	0.358446	-0.010761	0.0023768	5.9718e-06	315133
High density lipoprotein	rs62135193	T	C	0.539768	-0.011507	0.0023406	8.8351e-07	315133
High density lipoprotein	rs17326656	T	G	0.238685	-0.019806	0.0026804	1.481e-13	315133
High density lipoprotein	rs2540951	G	A	0.373155	0.014848	0.0023505	2.672e-10	315133
High density lipoprotein	rs11883967	C	A	0.66335	0.013314	0.0024143	3.4958e-08	315133
High density lipoprotein	rs4599108	T	C	0.485015	0.014663	0.0023045	1.9817e-10	315133
High density lipoprotein	rs34184910	G	A	0.372906	0.009216	0.0023556	9.1411e-05	315133
High density lipoprotein	rs73216700	A	G	0.433287	0.01153	0.0023005	5.3871e-07	315133
High density lipoprotein	rs3732356	T	G	0.934472	-0.031301	0.0046445	1.5943e-11	315133
High density lipoprotein	rs34642857	C	T	0.252548	-0.012719	0.0026336	1.3686e-06	315133
High density lipoprotein	rs2972166	A	G	0.274357	0.018775	0.0025614	2.303e-13	315133
High density lipoprotein	rs61789561	A	G	0.195736	0.027042	0.0028679	4.1542e-21	315133
High density lipoprotein	rs645040	T	G	0.773548	-0.023718	0.0027172	2.5898e-18	315133
High density lipoprotein	rs6807935	G	A	0.345529	-0.0053852	0.0023953	0.02456	315133
High density lipoprotein	rs62271373	A	T	0.0600564	-0.038726	0.0048838	2.2067e-15	315133
High density lipoprotein	rs35650976	T	C	0.300269	0.0098592	0.0024961	7.8197e-05	315133
High density lipoprotein	rs1086056	G	T	0.841917	-0.017362	0.0031279	2.8477e-08	315133
High density lipoprotein	rs9817452	T	G	0.385449	0.019209	0.0023508	3.0586e-16	315133
High density lipoprotein	rs900399	G	A	0.396556	0.01923	0.0023299	1.5438e-16	315133
High density lipoprotein	rs13097947	C	T	0.655158	0.017691	0.0024274	3.1481e-13	315133
High density lipoprotein	rs6785881	T	C	0.481186	-0.01135	0.0022823	6.5902e-07	315133
High density lipoprotein	rs73052033	C	T	0.184992	-0.025311	0.0029397	7.3238e-18	315133
High density lipoprotein	rs9816226	T	A	0.814827	0.024747	0.0029394	3.8083e-17	315133
High density lipoprotein	rs1400362	C	T	0.741372	0.015043	0.0026318	1.0919e-08	315133
High density lipoprotein	rs78359342	T	G	0.26764	-0.011996	0.0025817	3.3756e-06	315133
High density lipoprotein	rs9866679	T	G	0.763336	0.010399	0.0026777	0.00010292	315133
High density lipoprotein	rs4441609	C	T	0.626144	0.011642	0.0023511	7.3696e-07	315133
High density lipoprotein	rs4676609	T	C	0.19819	0.0026694	0.0028668	0.35177	315133
High density lipoprotein	rs78595810	T	G	0.0137212	-0.053263	0.0098068	5.6014e-08	315133
High density lipoprotein	rs2305637	T	C	0.175954	-0.015375	0.0029849	2.5905e-07	315133
High density lipoprotein	rs2276853	A	G	0.597802	-0.01294	0.002319	2.4051e-08	315133
High density lipoprotein	rs146179438	A	C	0.0158973	-0.05931	0.0091273	8.1505e-11	315133
High density lipoprotein	rs115744844	C	A	0.0148923	-0.060373	0.0095236	2.3111e-10	315133
High density lipoprotein	rs6765484	T	C	0.469768	0.023644	0.0022815	3.6703e-25	315133
High density lipoprotein	rs6762477	A	G	0.552015	0.018228	0.0022868	1.5762e-15	315133
High density lipoprotein	rs73082723	A	C	0.218284	0.017992	0.0028584	3.0883e-10	315133
High density lipoprotein	rs13326165	G	A	0.794815	-0.021642	0.0028106	1.365e-14	315133
High density lipoprotein	rs1852922	A	G	0.691407	0.010264	0.002472	3.2934e-05	315133
High density lipoprotein	rs17008972	A	G	0.124702	0.013647	0.0034461	7.4937e-05	315133
High density lipoprotein	rs6532796	G	A	0.706674	-0.010998	0.002501	1.0954e-05	315133
High density lipoprotein	rs1583974	G	C	0.419489	-0.014675	0.0023251	2.7691e-10	315133
High density lipoprotein	rs13107325	T	C	0.0748227	-0.08196	0.0043295	7.077e-80	315133
High density lipoprotein	rs13144764	G	A	0.200779	-0.014049	0.002847	8.0362e-07	315133
High density lipoprotein	rs9884482	C	T	0.371119	-0.011401	0.0023572	1.3195e-06	315133
High density lipoprotein	rs17039171	G	A	0.0287948	-0.022891	0.0068138	0.00078099	315133
High density lipoprotein	rs78025076	T	C	0.020651	-0.055172	0.0080125	5.7574e-12	315133
High density lipoprotein	rs72729623	T	C	0.145499	-0.01059	0.0032317	0.0010498	315133
High density lipoprotein	rs10023962	G	T	0.817425	0.010821	0.0029544	0.00024971	315133
High density lipoprotein	rs1395221	T	G	0.399726	-0.010605	0.0023304	5.3463e-06	315133
High density lipoprotein	rs6448429	T	C	0.164767	-0.024504	0.0030888	2.1443e-15	315133
High density lipoprotein	rs13108218	G	A	0.618034	0.00071424	0.0023626	0.76241	315133
High density lipoprotein	rs1055582	T	C	0.504848	0.012558	0.0022811	3.689e-08	315133
High density lipoprotein	rs2159935	A	G	0.492289	0.015297	0.0022761	1.8138e-11	315133
High density lipoprotein	rs1718859	C	T	0.583523	0.01168	0.0023142	4.4875e-07	315133
High density lipoprotein	rs976002	G	A	0.247701	0.017131	0.0026386	8.4507e-11	315133
High density lipoprotein	rs989075	T	A	0.475315	0.012049	0.0022996	1.61e-07	315133
High density lipoprotein	rs13111599	G	A	0.737717	0.013353	0.002587	2.4486e-07	315133
High density lipoprotein	rs10489044	G	A	0.19809	-0.021932	0.0028681	2.0645e-14	315133
High density lipoprotein	rs442177	T	G	0.593037	-0.018735	0.0023149	5.832e-16	315133
High density lipoprotein	rs10012624	A	C	0.460694	-0.021101	0.0022838	2.4948e-20	315133
High density lipoprotein	rs13133548	A	G	0.452883	-0.020298	0.0022858	6.7144e-19	315133
High density lipoprotein	rs28824216	T	C	0.0209444	0.035081	0.007948	1.0156e-05	315133
High density lipoprotein	rs12510382	G	A	0.462486	0.017566	0.0022942	1.915e-14	315133
High density lipoprotein	rs1862205	A	G	0.404287	0.0096161	0.0023219	3.4515e-05	315133
High density lipoprotein	rs1540687	T	A	0.675774	0.014169	0.0024369	6.0951e-09	315133
High density lipoprotein	rs1045241	T	C	0.271541	0.016688	0.0025743	9.0317e-11	315133
High density lipoprotein	rs3749748	T	C	0.247964	0.016157	0.0026462	1.0246e-09	315133
High density lipoprotein	rs248653	A	T	0.0371061	-0.028418	0.006035	2.4929e-06	315133
High density lipoprotein	rs254559	A	C	0.406902	-0.014252	0.002319	7.9575e-10	315133
High density lipoprotein	rs32578	A	G	0.30712	0.0139	0.0024677	1.7736e-08	315133
High density lipoprotein	rs286965	C	T	0.632934	-0.014784	0.0023599	3.7421e-10	315133
High density lipoprotein	rs2963472	A	G	0.213899	-0.018661	0.0027919	2.3288e-11	315133
High density lipoprotein	rs55801554	A	C	0.245555	0.012861	0.0026482	1.1952e-06	315133
High density lipoprotein	rs351862	T	C	0.113403	0.015028	0.0035957	2.9212e-05	315133
High density lipoprotein	rs28932178	C	T	0.140859	0.014906	0.0032677	5.0792e-06	315133
High density lipoprotein	rs62405458	T	C	0.181207	-0.011896	0.0029641	5.9842e-05	315133
High density lipoprotein	rs138354839	A	C	0.0141891	-0.058129	0.0099249	4.7203e-09	315133
High density lipoprotein	rs7700617	A	C	0.499907	-0.010602	0.0022828	3.4153e-06	315133
High density lipoprotein	rs62369484	C	T	0.0571064	-0.02865	0.0049299	6.1953e-09	315133
High density lipoprotein	rs116006942	A	G	0.0619764	-0.028945	0.0047801	1.4041e-09	315133
High density lipoprotein	rs459193	G	A	0.747038	-0.029779	0.0027538	2.991e-27	315133
High density lipoprotein	rs3936511	G	A	0.191693	-0.032082	0.0029097	2.8981e-28	315133
High density lipoprotein	rs9686661	T	C	0.200235	-0.030597	0.0028635	1.2062e-26	315133
High density lipoprotein	rs4976033	G	A	0.400476	-0.012458	0.0023529	1.1935e-07	315133
High density lipoprotein	rs10036789	G	C	0.460679	-0.0078622	0.0023052	0.00064819	315133
High density lipoprotein	rs2544654	T	G	0.715031	0.011037	0.0025229	1.2172e-05	315133
High density lipoprotein	rs7757193	A	G	0.365258	-0.018767	0.0023718	2.5342e-15	315133
High density lipoprotein	rs3798233	C	A	0.40107	0.016438	0.0023234	1.496e-12	315133
High density lipoprotein	rs3756772	T	C	0.40085	0.016264	0.0023231	2.5453e-12	315133
High density lipoprotein	rs1406982	A	T	0.316021	-0.0083292	0.0024466	0.0006631	315133
High density lipoprotein	rs2745353	T	C	0.519388	-0.019669	0.002278	5.9387e-18	315133
High density lipoprotein	rs72959041	A	G	0.0505186	-0.046173	0.0052871	2.4878e-18	315133
High density lipoprotein	rs2246012	C	T	0.16786	-0.015845	0.0030425	1.9106e-07	315133
High density lipoprotein	rs2698737	T	C	0.492969	-0.010619	0.0022882	3.4758e-06	315133
High density lipoprotein	rs2982521	T	A	0.628502	0.019939	0.0023555	2.5786e-17	315133
High density lipoprotein	rs643381	A	C	0.52112	0.017288	0.0022783	3.258e-14	315133
High density lipoprotein	rs12055786	T	C	0.401255	-0.014349	0.0023253	6.7949e-10	315133
High density lipoprotein	rs74419430	A	T	0.424016	0.01562	0.0023125	1.4326e-11	315133
High density lipoprotein	rs41272086	A	G	0.106632	-0.05559	0.0036937	3.594e-51	315133
High density lipoprotein	rs1084651	A	G	0.166658	-0.032565	0.0030754	3.3907e-26	315133
High density lipoprotein	rs9347737	G	A	0.427923	-0.013959	0.0023261	1.9629e-09	315133
High density lipoprotein	rs34555420	C	G	0.0630672	0.006148	0.0046922	0.1901	315133
High density lipoprotein	rs34555420	T	G	0.100598	-0.023896	0.0037835	2.6919e-10	315133
High density lipoprotein	rs66757203	T	C	0.122596	-0.023757	0.0034632	6.8997e-12	315133
High density lipoprotein	rs35715914	T	C	0.114368	-0.027382	0.0036196	3.888e-14	315133
High density lipoprotein	rs9393926	A	G	0.874765	0.029757	0.0034353	4.6487e-18	315133
High density lipoprotein	rs1611719	A	G	0.200728	-0.01853	0.0028794	1.2336e-10	315133
High density lipoprotein	rs1611719	T	G	0.0976843	0.00097198	0.0038669	0.80154	315133
High density lipoprotein	rs2523978	T	C	0.1335	-0.031179	0.003348	1.2541e-20	315133
High density lipoprotein	rs9262130	A	G	0.148427	-0.027549	0.0032014	7.6392e-18	315133
High density lipoprotein	rs36057735	G	C	0.203265	-0.033232	0.0028336	9.3115e-32	315133
High density lipoprotein	rs4999718	G	A	0.388662	0.010703	0.0025444	2.5946e-05	315133
High density lipoprotein	rs41273264	A	C	0.0155304	-0.063481	0.0092256	5.9567e-12	315133
High density lipoprotein	rs1150754	T	C	0.174538	-0.022799	0.0029973	2.8242e-14	315133
High density lipoprotein	rs61995676	T	C	0.0164856	-0.06814	0.0089643	2.941e-14	315133
High density lipoprotein	rs2395158	G	A	0.17207	-0.030573	0.0030143	3.6016e-24	315133
High density lipoprotein	rs1129740	A	G	0.595118	0.0052143	0.0023524	0.026649	315133
High density lipoprotein	rs9275596	T	C	0.615111	0.019508	0.0023422	8.1936e-17	315133
High density lipoprotein	rs59137082	T	C	0.243134	0.012359	0.0026534	3.1972e-06	315133
High density lipoprotein	rs2894342	A	C	0.23106	0.010728	0.0027002	7.0952e-05	315133
High density lipoprotein	rs114760566	A	C	0.0452333	-0.058763	0.0054749	7.1896e-27	315133
High density lipoprotein	rs2814982	T	C	0.101691	-0.026805	0.0037668	1.1126e-12	315133
High density lipoprotein	rs3800461	C	G	0.115384	-0.032269	0.0035628	1.3439e-19	315133
High density lipoprotein	rs11755393	G	A	0.335725	-0.024785	0.0024127	9.4441e-25	315133
High density lipoprotein	rs2395617	C	A	0.877699	-0.021079	0.0034785	1.3654e-09	315133
High density lipoprotein	rs10947786	A	G	0.214352	0.013261	0.0027809	1.8546e-06	315133
High density lipoprotein	rs4714554	G	A	0.6137	0.015975	0.0023595	1.2859e-11	315133
High density lipoprotein	rs9471972	A	G	0.53569	0.019937	0.0022852	2.6913e-18	315133
High density lipoprotein	rs998584	A	C	0.481942	-0.033179	0.0022835	8.1048e-48	315133
High density lipoprotein	rs6905288	A	G	0.567349	-0.028529	0.0022967	2.0199e-35	315133
High density lipoprotein	rs12204488	T	C	0.242092	0.019241	0.002668	5.5279e-13	315133
High density lipoprotein	rs6458867	G	A	0.644683	0.0086446	0.0023796	0.00028042	315133
High density lipoprotein	rs55710224	A	G	0.500921	0.0093224	0.00228	4.3369e-05	315133
High density lipoprotein	rs9769088	C	T	0.390959	-0.020834	0.0023468	6.8761e-19	315133
High density lipoprotein	rs150483923	A	C	0.226706	0.014434	0.0027273	1.2081e-07	315133
High density lipoprotein	rs1997243	G	A	0.147144	0.025149	0.0032143	5.1357e-15	315133
High density lipoprotein	rs11761941	A	G	0.147176	0.025584	0.0032146	1.7434e-15	315133
High density lipoprotein	rs10950390	T	C	0.206665	-0.01548	0.0028208	4.0725e-08	315133
High density lipoprotein	rs4731702	T	C	0.495371	0.030965	0.0022753	3.6262e-42	315133
High density lipoprotein	rs1364422	T	C	0.279365	-0.03364	0.0025405	5.1645e-40	315133
High density lipoprotein	rs972283	G	A	0.509214	-0.030365	0.0022756	1.3228e-40	315133
High density lipoprotein	rs11973318	C	T	0.143548	-0.016009	0.0032647	9.405e-07	315133
High density lipoprotein	rs6467595	T	C	0.771872	0.013274	0.0027182	1.0443e-06	315133
High density lipoprotein	rs3735080	T	C	0.229836	-0.016627	0.0027057	8.0052e-10	315133
High density lipoprotein	rs6977416	A	G	0.331022	-0.016481	0.0024384	1.3941e-11	315133
High density lipoprotein	rs4725969	T	C	0.340011	0.011384	0.0024173	2.4851e-06	315133
High density lipoprotein	rs10282707	T	C	0.394611	-0.027124	0.0023284	2.3559e-31	315133
High density lipoprotein	rs17138358	C	G	0.39636	-0.027814	0.0023291	7.2557e-33	315133
High density lipoprotein	rs76456334	C	T	0.0405295	-0.026504	0.0058743	6.4294e-06	315133
High density lipoprotein	rs2700892	C	A	0.451846	-0.01547	0.0022872	1.3478e-11	315133
High density lipoprotein	rs112942650	T	A	0.0758637	-0.019636	0.0042953	4.8417e-06	315133
High density lipoprotein	rs7784748	C	T	0.572449	0.010305	0.0022988	7.3753e-06	315133
High density lipoprotein	rs34767118	G	A	0.326539	0.015774	0.0024386	9.9083e-11	315133
High density lipoprotein	rs4917014	G	T	0.318999	0.015987	0.0024464	6.3726e-11	315133
High density lipoprotein	rs10951983	G	A	0.236283	0.025512	0.0026806	1.786e-21	315133
High density lipoprotein	rs2303361	C	T	0.242879	0.025077	0.0026531	3.3466e-21	315133
High density lipoprotein	rs2240466	A	G	0.123789	0.037898	0.0034525	4.9986e-28	315133
High density lipoprotein	rs1178979	C	T	0.197622	0.035805	0.0028578	5.2913e-36	315133
High density lipoprotein	rs35332062	A	G	0.128333	0.03808	0.0034005	4.2038e-29	315133
High density lipoprotein	rs186586197	C	A	0.0333463	0.045369	0.0067111	1.3799e-11	315133
High density lipoprotein	rs6969773	C	T	0.465012	-0.012791	0.0022887	2.2905e-08	315133
High density lipoprotein	rs2247355	T	C	0.182553	0.019127	0.0029529	9.3412e-11	315133
High density lipoprotein	rs1986868	G	A	0.283677	0.013298	0.0025379	1.6088e-07	315133
High density lipoprotein	rs2343593	C	T	0.577839	0.010737	0.0023466	4.7507e-06	315133
High density lipoprotein	rs804267	A	G	0.682478	-0.0080324	0.0024498	0.0010424	315133
High density lipoprotein	rs2293889	G	T	0.566462	0.030941	0.0023023	3.6525e-41	315133
High density lipoprotein	rs6469605	T	C	0.567574	0.031592	0.0023031	8.2592e-43	315133
High density lipoprotein	rs17740942	A	T	0.113223	0.02083	0.0036856	1.589e-08	315133
High density lipoprotein	rs73375614	C	T	0.055365	0.017651	0.005021	0.00043903	315133
High density lipoprotein	rs10955991	C	T	0.684624	-0.019998	0.0024493	3.2312e-16	315133
High density lipoprotein	rs4871137	T	G	0.684445	-0.019816	0.0024492	5.9593e-16	315133
High density lipoprotein	rs4474021	T	G	0.320415	-0.013545	0.0024354	2.677e-08	315133
High density lipoprotein	rs72647336	A	G	0.0558803	-0.040822	0.0052693	9.4323e-15	315133
High density lipoprotein	rs4871603	T	C	0.656192	0.038354	0.0023961	1.203e-57	315133
High density lipoprotein	rs2954029	T	A	0.465495	0.034981	0.0022881	9.5993e-53	315133
High density lipoprotein	rs2954033	G	A	0.696786	0.038266	0.0024754	6.9105e-54	315133
High density lipoprotein	rs2954038	A	C	0.699589	0.038639	0.0024829	1.3901e-54	315133
High density lipoprotein	rs12546096	G	A	0.249157	-0.022538	0.0026647	2.7325e-17	315133
High density lipoprotein	rs7835108	C	G	0.550251	0.0077252	0.0022981	0.00077505	315133
High density lipoprotein	rs7817574	C	T	0.185375	0.035964	0.0029258	1.0207e-34	315133
High density lipoprotein	rs4875043	C	A	0.218941	-0.013305	0.0027845	1.7677e-06	315133
High density lipoprotein	rs11780610	T	C	0.71467	0.00033916	0.0025206	0.89296	315133
High density lipoprotein	rs59347135	G	C	0.044951	-0.094154	0.0055993	2.0115e-63	315133
High density lipoprotein	rs139915535	G	A	0.0177356	-0.1887	0.008634	8.1661e-106	315133
High density lipoprotein	rs1801177	A	G	0.0172802	-0.19221	0.0087355	3.2534e-107	315133
High density lipoprotein	rs268	G	A	0.0184804	-0.26765	0.008454	1.2561e-219	315133
High density lipoprotein	rs301	C	T	0.234558	0.11648	0.0026797	0	315133
High density lipoprotein	rs326	G	A	0.292011	0.11227	0.0024955	0	315133
High density lipoprotein	rs328	G	C	0.100947	0.1698	0.0037621	0	315133
High density lipoprotein	rs331	A	G	0.263842	0.11787	0.0025765	0	315133
High density lipoprotein	rs13702	C	T	0.28551	0.11883	0.0025125	0	315133
High density lipoprotein	rs10096633	T	C	0.122819	0.15582	0.0034538	0	315133
High density lipoprotein	rs74444445	C	T	0.0241505	-0.077205	0.0076765	8.5957e-24	315133
High density lipoprotein	rs56090699	C	T	0.299091	0.020282	0.0025042	5.5424e-16	315133
High density lipoprotein	rs10504477	C	T	0.408528	-0.016092	0.0023205	4.0788e-12	315133
High density lipoprotein	rs36096231	T	C	0.0737457	-0.027267	0.0043712	4.4423e-10	315133
High density lipoprotein	rs49675	A	G	0.0981536	0.023759	0.0038405	6.1582e-10	315133
High density lipoprotein	rs9987289	G	A	0.90821	0.089426	0.0039373	4.1894e-114	315133
High density lipoprotein	rs4841132	G	A	0.908257	0.088186	0.00395	2.5402e-110	315133
High density lipoprotein	rs61596977	T	C	0.14057	-0.014371	0.0032834	1.2049e-05	315133
High density lipoprotein	rs72755439	T	C	0.293432	0.013448	0.0025623	1.5356e-07	315133
High density lipoprotein	rs74500135	C	T	0.00974822	0.054842	0.012085	5.6779e-06	315133
High density lipoprotein	rs13300004	G	A	0.0131965	-0.045636	0.010299	9.3726e-06	315133
High density lipoprotein	rs150125857	T	C	0.000735062	-0.41514	0.042511	1.5925e-22	315133
High density lipoprotein	rs2230808	C	T	0.764914	0.032901	0.0026831	1.4666e-34	315133
High density lipoprotein	rs33918808	G	C	0.0299936	0.043732	0.0066842	6.0549e-11	315133
High density lipoprotein	rs2297402	T	C	0.0236923	-0.066603	0.0077684	1.0079e-17	315133
High density lipoprotein	rs2066714	C	T	0.127211	0.045944	0.0034121	2.5749e-41	315133
High density lipoprotein	rs145183203	A	G	0.00133585	-0.21262	0.031034	7.3383e-12	315133
High density lipoprotein	rs11789603	T	C	0.10773	0.069245	0.0036787	5.3964e-79	315133
High density lipoprotein	rs4149268	T	C	0.367649	-0.034409	0.0023601	3.9383e-48	315133
High density lipoprotein	rs3890182	A	G	0.121705	-0.077034	0.0034765	1.049e-108	315133
High density lipoprotein	rs2740488	C	A	0.265453	-0.06966	0.0025809	2.9038e-160	315133
High density lipoprotein	rs1883025	T	C	0.254374	-0.066763	0.0026115	5.2735e-144	315133
High density lipoprotein	rs10978335	A	G	0.508296	0.010013	0.0022941	1.2731e-05	315133
High density lipoprotein	rs74913239	A	G	0.159742	-0.01283	0.0031091	3.6851e-05	315133
High density lipoprotein	rs4979372	C	T	0.487021	0.014489	0.0022895	2.482e-10	315133
High density lipoprotein	rs687621	G	A	0.317259	0.012491	0.002452	3.5016e-07	315133
High density lipoprotein	rs635634	T	C	0.184153	0.022285	0.0029528	4.462e-14	315133
High density lipoprotein	rs2520096	G	A	0.268263	0.012749	0.0025759	7.4538e-07	315133
High density lipoprotein	rs643531	A	C	0.864174	0.044425	0.0033242	1.0021e-40	315133
High density lipoprotein	rs686030	A	C	0.858588	0.048473	0.0032699	1.0682e-49	315133
High density lipoprotein	rs10968576	G	A	0.324129	-0.0091351	0.0024278	0.00016814	315133
High density lipoprotein	rs62555197	C	A	0.188451	-0.012118	0.0030772	8.2195e-05	315133
High density lipoprotein	rs7036107	G	A	0.508882	-0.012972	0.0023206	2.2723e-08	315133
Apolipoprotein A-I	rs2862954	C	T	0.501026	0.022099	0.0023164	1.4351e-21	313387
Apolipoprotein A-I	rs10883451	C	T	0.500951	0.022104	0.0023165	1.4139e-21	313387
Apolipoprotein A-I	rs2255141	G	A	0.725848	-0.038018	0.002595	1.395e-48	313387
Apolipoprotein A-I	rs2792751	C	T	0.726677	-0.038264	0.0025975	4.2384e-49	313387
Apolipoprotein A-I	rs2419605	G	A	0.147127	-0.034018	0.0032795	3.3177e-25	313387
Apolipoprotein A-I	rs72823014	A	G	0.128701	0.024262	0.0034729	2.8359e-12	313387
Apolipoprotein A-I	rs7076938	T	C	0.735493	0.016258	0.0026324	6.5797e-10	313387
Apolipoprotein A-I	rs112672290	G	A	0.086819	-0.022921	0.0041294	2.8484e-08	313387
Apolipoprotein A-I	rs4450131	C	T	0.5273	0.013442	0.0023279	7.7353e-09	313387
Apolipoprotein A-I	rs11245482	C	T	0.385879	-0.0126	0.0023811	1.2119e-07	313387
Apolipoprotein A-I	rs2804894	A	G	0.734674	0.017822	0.0026485	1.7091e-11	313387
Apolipoprotein A-I	rs12411959	T	A	0.221806	-0.014529	0.002792	1.9539e-07	313387
Apolipoprotein A-I	rs3802548	A	T	0.240464	0.031394	0.0027101	5.0393e-31	313387
Apolipoprotein A-I	rs970548	C	A	0.247009	0.030326	0.0026823	1.2397e-29	313387
Apolipoprotein A-I	rs78937603	G	C	0.140634	0.016112	0.0033311	1.3191e-06	313387
Apolipoprotein A-I	rs75406471	A	G	0.155837	-0.0251	0.0031993	4.3232e-15	313387
Apolipoprotein A-I	rs7896518	G	A	0.421499	0.015213	0.0023657	1.2712e-10	313387
Apolipoprotein A-I	rs3915932	C	G	0.415548	0.0158	0.0023524	1.865e-11	313387
Apolipoprotein A-I	rs10458643	A	G	0.467463	-0.012232	0.0023387	1.6919e-07	313387
Apolipoprotein A-I	rs11202154	T	C	0.273288	-0.016753	0.0026072	1.3141e-10	313387
Apolipoprotein A-I	rs12263369	T	C	0.59283	-0.015314	0.0023539	7.7275e-11	313387
Apolipoprotein A-I	rs2068888	A	G	0.44869	0.012551	0.0023251	6.7375e-08	313387
Apolipoprotein A-I	rs12357890	G	A	0.560059	-0.012398	0.0023458	1.2552e-07	313387
Apolipoprotein A-I	rs12740374	T	G	0.221809	0.046359	0.0027868	4.1353e-62	313387
Apolipoprotein A-I	rs646776	T	C	0.777398	-0.04615	0.0027832	9.9936e-62	313387
Apolipoprotein A-I	rs140584594	G	A	0.730832	0.037366	0.0025907	3.8534e-47	313387
Apolipoprotein A-I	rs12045101	T	C	0.241178	-0.01652	0.0027131	1.1367e-09	313387
Apolipoprotein A-I	rs9704692	T	C	0.46774	0.012127	0.0023549	2.608e-07	313387
Apolipoprotein A-I	rs2923078	T	A	0.281658	-0.02057	0.002568	1.1467e-15	313387
Apolipoprotein A-I	rs145184406	A	T	0.190553	-0.017908	0.0029625	1.4976e-09	313387
Apolipoprotein A-I	rs4356188	G	C	0.702083	-0.01808	0.0025308	9.0823e-13	313387
Apolipoprotein A-I	rs746463	T	C	0.700965	-0.017312	0.0025222	6.7086e-12	313387
Apolipoprotein A-I	rs73578509	G	C	0.0171722	-0.059018	0.0090512	7.0193e-11	313387
Apolipoprotein A-I	rs7350481	C	T	0.94083	0.013219	0.0049202	0.0072172	313387
Apolipoprotein A-I	rs11820589	A	G	0.0661196	-0.015596	0.0046487	0.00079427	313387
Apolipoprotein A-I	rs10790162	G	A	0.933029	0.022283	0.0046343	1.5235e-06	313387
Apolipoprotein A-I	rs964184	C	G	0.867818	0.021477	0.0034142	3.1697e-10	313387
Apolipoprotein A-I	rs142958146	G	A	0.00700316	-0.088315	0.014216	5.2215e-10	313387
Apolipoprotein A-I	rs3135506	C	G	0.0624664	-0.021927	0.0047682	4.2558e-06	313387
Apolipoprotein A-I	rs17520254	G	C	0.0597587	0.059268	0.0048918	8.8666e-34	313387
Apolipoprotein A-I	rs138326449	A	G	0.00156564	0.76048	0.031577	4.8616e-128	313387
Apolipoprotein A-I	rs613808	G	A	0.717828	-0.084097	0.0025816	2.2714e-232	313387
Apolipoprotein A-I	rs10047462	T	G	0.907082	-0.032485	0.0039944	4.215e-16	313387
Apolipoprotein A-I	rs10892063	C	A	0.659198	-0.05772	0.0024402	1.3878e-123	313387
Apolipoprotein A-I	rs186808413	T	C	0.0111713	0.20868	0.011073	3.5263e-79	313387
Apolipoprotein A-I	rs1047964	T	G	0.0105843	0.19777	0.011548	1.026e-65	313387
Apolipoprotein A-I	rs515756	G	T	0.28065	0.013494	0.0025832	1.755e-07	313387
Apolipoprotein A-I	rs514924	G	A	0.900499	-0.01841	0.0038796	2.0818e-06	313387
Apolipoprotein A-I	rs141949189	T	A	0.435915	-0.018807	0.002444	1.4163e-14	313387
Apolipoprotein A-I	rs58473820	T	C	0.379248	0.022535	0.0023891	4.0247e-21	313387
Apolipoprotein A-I	rs7941030	C	T	0.385181	0.021983	0.002376	2.2165e-20	313387
Apolipoprotein A-I	rs112771035	G	C	0.0720859	-0.025103	0.0044734	2.008e-08	313387
Apolipoprotein A-I	rs1919309	C	T	0.509721	0.013232	0.002325	1.261e-08	313387
Apolipoprotein A-I	rs1037378	A	G	0.538701	-0.0099519	0.0023249	1.8646e-05	313387
Apolipoprotein A-I	rs12273363	C	T	0.207887	-0.020798	0.0028543	3.1887e-13	313387
Apolipoprotein A-I	rs16928809	A	G	0.0929044	-0.031845	0.0040107	2.0281e-15	313387
Apolipoprotein A-I	rs450244	C	T	0.910824	0.032983	0.0040731	5.6244e-16	313387
Apolipoprotein A-I	rs12292135	A	G	0.313278	-0.010334	0.0024974	3.5031e-05	313387
Apolipoprotein A-I	rs117739035	T	G	0.036443	-0.026535	0.0061705	1.7057e-05	313387
Apolipoprotein A-I	rs185073199	A	T	0.0104238	0.066042	0.012039	4.1191e-08	313387
Apolipoprotein A-I	rs75246752	C	G	0.012885	0.057048	0.010239	2.5275e-08	313387
Apolipoprotein A-I	rs7943699	A	G	0.483949	-0.017362	0.0023309	9.4449e-14	313387
Apolipoprotein A-I	rs2167079	T	C	0.302735	0.035065	0.0025144	3.4558e-44	313387
Apolipoprotein A-I	rs61731956	A	G	0.000499731	0.28227	0.052597	8.028e-08	313387
Apolipoprotein A-I	rs2269434	C	T	0.346995	0.034881	0.002428	8.7419e-47	313387
Apolipoprotein A-I	rs3740688	T	G	0.544927	0.013928	0.0023286	2.2179e-09	313387
Apolipoprotein A-I	rs10838738	G	A	0.350547	-0.031396	0.0024206	1.8423e-38	313387
Apolipoprotein A-I	rs145276599	C	T	0.11144	0.036875	0.0036811	1.2888e-23	313387
Apolipoprotein A-I	rs73457437	A	G	0.032477	-0.033254	0.0065188	3.3767e-07	313387
Apolipoprotein A-I	rs12224170	A	G	0.13327	0.031096	0.0034042	6.5952e-20	313387
Apolipoprotein A-I	rs587739738	T	C	0.0829665	0.026264	0.0042084	4.3539e-10	313387
Apolipoprotein A-I	rs12422125	A	G	0.115967	0.033583	0.0036536	3.8857e-20	313387
Apolipoprotein A-I	rs143474489	A	T	0.0231081	0.045771	0.0078313	5.082e-09	313387
Apolipoprotein A-I	rs267738	G	T	0.221093	0.035177	0.0027891	1.8454e-36	313387
Apolipoprotein A-I	rs267733	G	A	0.161416	0.022157	0.0031432	1.8022e-12	313387
Apolipoprotein A-I	rs9426827	C	T	0.478874	0.017749	0.0023145	1.7412e-14	313387
Apolipoprotein A-I	rs11228871	C	A	0.133176	0.030351	0.0034099	5.5727e-19	313387
Apolipoprotein A-I	rs11227582	A	C	0.125535	0.030149	0.0035007	7.1931e-18	313387
Apolipoprotein A-I	rs61748951	A	C	0.024718	-0.035694	0.0077581	4.2106e-06	313387
Apolipoprotein A-I	rs12145743	G	T	0.338037	0.00648	0.0024496	0.0081619	313387
Apolipoprotein A-I	rs11601507	A	C	0.0683981	-0.030669	0.0045143	1.0934e-11	313387
Apolipoprotein A-I	rs36090449	A	G	0.0452735	0.029777	0.0055863	9.8069e-08	313387
Apolipoprotein A-I	rs174546	T	C	0.345415	-0.036183	0.0024322	4.8743e-50	313387
Apolipoprotein A-I	rs174547	C	T	0.345612	-0.036129	0.0024327	7.0566e-50	313387
Apolipoprotein A-I	rs174550	C	T	0.345385	-0.036141	0.0024322	6.2935e-50	313387
Apolipoprotein A-I	rs174566	G	A	0.350806	-0.036302	0.0024254	1.2458e-50	313387
Apolipoprotein A-I	rs1771582	G	T	0.552159	0.015159	0.0024098	3.1658e-10	313387
Apolipoprotein A-I	rs56271783	C	G	0.0464349	-0.036414	0.0056032	8.1105e-11	313387
Apolipoprotein A-I	rs35169799	T	C	0.0641359	-0.029062	0.004721	7.4689e-10	313387
Apolipoprotein A-I	rs557675	G	T	0.470128	0.013445	0.0023214	6.9666e-09	313387
Apolipoprotein A-I	rs4930352	T	G	0.49535	0.018377	0.0023568	6.3496e-15	313387
Apolipoprotein A-I	rs36089024	T	C	0.428188	0.013553	0.0023398	6.9444e-09	313387
Apolipoprotein A-I	rs11605837	T	G	0.313149	-0.01798	0.0025052	7.1333e-13	313387
Apolipoprotein A-I	rs622082	G	A	0.290651	-0.018094	0.0025476	1.23e-12	313387
Apolipoprotein A-I	rs1011731	A	G	0.566851	0.0071754	0.0023365	0.0021336	313387
Apolipoprotein A-I	rs7119167	C	T	0.211571	0.014399	0.0028365	3.8516e-07	313387
Apolipoprotein A-I	rs559355	T	A	0.156258	-0.045848	0.003189	7.4645e-47	313387
Apolipoprotein A-I	rs499974	A	C	0.155973	-0.045822	0.0031898	8.8546e-47	313387
Apolipoprotein A-I	rs4652192	A	C	0.19336	0.015416	0.0029567	1.8491e-07	313387
Apolipoprotein A-I	rs10798615	G	T	0.535016	-0.016452	0.0023234	1.4331e-12	313387
Apolipoprotein A-I	rs4650994	A	G	0.533478	-0.016178	0.0023146	2.7562e-12	313387
Apolipoprotein A-I	rs61805076	C	T	0.333086	-0.013947	0.0024575	1.3871e-08	313387
Apolipoprotein A-I	rs1689800	G	A	0.359592	-0.012414	0.0024105	2.6073e-07	313387
Apolipoprotein A-I	rs10752898	C	T	0.559112	0.013313	0.0023297	1.1009e-08	313387
Apolipoprotein A-I	rs11021232	C	T	0.180212	-0.018092	0.0030296	2.3519e-09	313387
Apolipoprotein A-I	rs3747973	G	A	0.591548	0.013717	0.002357	5.8986e-09	313387
Apolipoprotein A-I	rs589942	G	C	0.337888	-0.017262	0.0024504	1.8639e-12	313387
Apolipoprotein A-I	rs10745954	G	A	0.480472	-0.014534	0.002317	3.5501e-10	313387
Apolipoprotein A-I	rs2204886	A	T	0.518817	-0.011177	0.002318	1.4222e-06	313387
Apolipoprotein A-I	rs7298565	A	G	0.522362	0.022103	0.002312	1.1838e-21	313387
Apolipoprotein A-I	rs11067231	A	C	0.522401	0.022221	0.0023119	7.189e-22	313387
Apolipoprotein A-I	rs3184504	C	T	0.517975	0.015292	0.0023169	4.1077e-11	313387
Apolipoprotein A-I	rs11066320	G	A	0.576093	0.011861	0.0023496	4.4649e-07	313387
Apolipoprotein A-I	rs7304462	A	G	0.556125	0.013755	0.0023331	3.7365e-09	313387
Apolipoprotein A-I	rs10507274	C	T	0.0634341	0.03199	0.0047513	1.6679e-11	313387
Apolipoprotein A-I	rs7953249	A	G	0.592017	-0.017023	0.0023577	5.204e-13	313387
Apolipoprotein A-I	rs7310409	G	A	0.623153	-0.017084	0.0023908	8.9889e-13	313387
Apolipoprotein A-I	rs56263064	G	C	0.284909	0.013558	0.0025985	1.8123e-07	313387
Apolipoprotein A-I	rs1798192	G	T	0.567872	0.014819	0.0023341	2.1695e-10	313387
Apolipoprotein A-I	rs12810864	C	G	0.0836849	0.020116	0.0042403	2.0965e-06	313387
Apolipoprotein A-I	rs34149579	T	G	0.0528566	-0.030931	0.0051734	2.2478e-09	313387
Apolipoprotein A-I	rs10846497	G	A	0.0924517	0.048701	0.0040018	4.5869e-34	313387
Apolipoprotein A-I	rs4759375	T	C	0.0866293	0.051333	0.0042736	3.1463e-33	313387
Apolipoprotein A-I	rs11057390	G	T	0.293861	0.019006	0.0025471	8.5472e-14	313387
Apolipoprotein A-I	rs11057401	A	T	0.31123	0.0272	0.0024977	1.3018e-27	313387
Apolipoprotein A-I	rs1716393	T	G	0.595932	-0.025495	0.0023591	3.2109e-27	313387
Apolipoprotein A-I	rs838880	T	C	0.690443	-0.031873	0.0025039	4.1433e-37	313387
Apolipoprotein A-I	rs921919	A	G	0.672183	-0.038122	0.0025113	4.9868e-52	313387
Apolipoprotein A-I	rs5891	T	C	0.0110176	0.054454	0.011059	8.4897e-07	313387
Apolipoprotein A-I	rs7136506	C	T	0.215843	-0.033008	0.0028565	7.0343e-31	313387
Apolipoprotein A-I	rs12229372	C	T	0.102251	0.02927	0.0038861	5.0156e-14	313387
Apolipoprotein A-I	rs79009737	A	G	0.142023	0.019483	0.0033264	4.7132e-09	313387
Apolipoprotein A-I	rs12044156	C	G	0.563053	-0.013841	0.0023325	2.9598e-09	313387
Apolipoprotein A-I	rs2785980	C	T	0.343163	0.013623	0.0024357	2.2349e-08	313387
Apolipoprotein A-I	rs11045172	C	A	0.198151	0.023254	0.0029211	1.7174e-15	313387
Apolipoprotein A-I	rs7134375	A	C	0.430691	0.017494	0.0023372	7.1611e-14	313387
Apolipoprotein A-I	rs4762756	C	T	0.737178	0.014063	0.0026556	1.1874e-07	313387
Apolipoprotein A-I	rs2642438	G	A	0.70248	0.030297	0.0025283	4.4374e-33	313387
Apolipoprotein A-I	rs56105022	A	G	0.0388392	-0.040588	0.0065398	5.4319e-10	313387
Apolipoprotein A-I	rs56196860	A	C	0.031436	0.032065	0.0066374	1.3593e-06	313387
Apolipoprotein A-I	rs4846914	A	G	0.607293	0.054032	0.0023697	5.5485e-115	313387
Apolipoprotein A-I	rs2281718	T	A	0.614023	0.054657	0.0023782	8.6394e-117	313387
Apolipoprotein A-I	rs10489615	G	A	0.614559	0.054311	0.002377	1.8576e-115	313387
Apolipoprotein A-I	rs1043897	T	G	0.41548	0.017719	0.0023519	4.9471e-14	313387
Apolipoprotein A-I	rs557933	C	A	0.519359	0.020936	0.0023225	1.9903e-19	313387
Apolipoprotein A-I	rs16844296	A	G	0.211673	-0.014333	0.0028477	4.8293e-07	313387
Apolipoprotein A-I	rs4648892	T	C	0.718139	0.016181	0.0025697	3.0414e-10	313387
Apolipoprotein A-I	rs7514202	A	G	0.867204	0.016564	0.0034294	1.3658e-06	313387
Apolipoprotein A-I	rs6686889	T	C	0.24711	-0.015466	0.0026866	8.5809e-09	313387
Apolipoprotein A-I	rs35624680	G	T	0.382376	0.01224	0.0024732	7.4613e-07	313387
Apolipoprotein A-I	rs11170517	T	C	0.136557	-0.019912	0.0033764	3.6969e-09	313387
Apolipoprotein A-I	rs60667919	A	C	0.676366	0.014173	0.0025064	1.562e-08	313387
Apolipoprotein A-I	rs1106766	T	C	0.242067	0.030133	0.0026964	5.4561e-29	313387
Apolipoprotein A-I	rs73119306	G	A	0.242959	0.03044	0.0026947	1.3885e-29	313387
Apolipoprotein A-I	rs7134035	T	C	0.816253	0.016716	0.0030231	3.2142e-08	313387
Apolipoprotein A-I	rs34397747	C	T	0.0832517	-0.039638	0.0041915	3.1991e-21	313387
Apolipoprotein A-I	rs7304603	C	T	0.539296	-0.014121	0.0023285	1.3261e-09	313387
Apolipoprotein A-I	rs10748165	T	C	0.503883	0.010993	0.0023201	2.1593e-06	313387
Apolipoprotein A-I	rs12748152	T	C	0.0811683	-0.03942	0.0042399	1.4491e-20	313387
Apolipoprotein A-I	rs7136716	G	A	0.11185	0.019939	0.0037009	7.1474e-08	313387
Apolipoprotein A-I	rs4883201	G	A	0.102049	-0.023519	0.0038252	7.8319e-10	313387
Apolipoprotein A-I	rs4654395	T	C	0.525907	-0.010743	0.0023273	3.9125e-06	313387
Apolipoprotein A-I	rs79506257	A	G	0.0478552	0.028989	0.0054793	1.2193e-07	313387
Apolipoprotein A-I	rs374039502	A	T	0.0203672	-0.048993	0.0086253	1.3471e-08	313387
Apolipoprotein A-I	rs9559901	C	A	0.340749	0.01069	0.0024491	1.273e-05	313387
Apolipoprotein A-I	rs9604045	T	G	0.250715	0.013336	0.0027852	1.683e-06	313387
Apolipoprotein A-I	rs76428106	C	T	0.0134595	-0.061219	0.01058	7.1971e-09	313387
Apolipoprotein A-I	rs12867032	A	T	0.050441	-0.029089	0.005299	4.0334e-08	313387
Apolipoprotein A-I	rs117230571	G	A	0.0767385	-0.022157	0.0044098	5.0485e-07	313387
Apolipoprotein A-I	rs183078	G	A	0.403916	0.01455	0.0023566	6.6538e-10	313387
Apolipoprotein A-I	rs3897473	G	T	0.619224	-0.010114	0.0023834	2.1997e-05	313387
Apolipoprotein A-I	rs16826069	G	A	0.213234	-0.036767	0.0028255	1.0585e-38	313387
Apolipoprotein A-I	rs4660293	G	A	0.234589	-0.039375	0.0027311	4.1806e-47	313387
Apolipoprotein A-I	rs3768321	T	G	0.196926	-0.042104	0.0029138	2.6012e-47	313387
Apolipoprotein A-I	rs35007880	T	G	0.514287	-0.016742	0.0023358	7.6466e-13	313387
Apolipoprotein A-I	rs71421262	G	A	0.594611	0.011675	0.0023597	7.5089e-07	313387
Apolipoprotein A-I	rs2494748	T	C	0.617617	-0.032798	0.0023847	4.9969e-43	313387
Apolipoprotein A-I	rs4983559	A	G	0.614148	-0.025885	0.0023792	1.4549e-27	313387
Apolipoprotein A-I	rs12436555	A	G	0.174604	-0.014305	0.0030565	2.8664e-06	313387
Apolipoprotein A-I	rs59038405	T	A	0.489879	0.0095386	0.0023225	4.0097e-05	313387
Apolipoprotein A-I	rs111849006	A	G	0.182341	0.015905	0.0030481	1.8088e-07	313387
Apolipoprotein A-I	rs3014246	T	C	0.703681	0.013465	0.002533	1.0617e-07	313387
Apolipoprotein A-I	rs10483776	G	A	0.157386	-0.0069345	0.0031789	0.029152	313387
Apolipoprotein A-I	rs367677	G	A	0.241498	0.016888	0.0027145	4.9382e-10	313387
Apolipoprotein A-I	rs13379043	C	T	0.278778	0.022262	0.0026309	2.6427e-17	313387
Apolipoprotein A-I	rs2111705	A	G	0.543471	-0.016414	0.0023219	1.5595e-12	313387
Apolipoprotein A-I	rs11159261	C	T	0.535359	0.011799	0.0023262	3.9342e-07	313387
Apolipoprotein A-I	rs1864167	A	G	0.536815	-0.015407	0.0023304	3.8165e-11	313387
Apolipoprotein A-I	rs1037117	A	G	0.253887	0.013146	0.0026701	8.508e-07	313387
Apolipoprotein A-I	rs7170463	G	A	0.310625	0.018793	0.0025047	6.2386e-14	313387
Apolipoprotein A-I	rs147525635	A	G	0.561535	-0.011692	0.0023375	5.6771e-07	313387
Apolipoprotein A-I	rs3742970	A	C	0.0955595	-0.012157	0.0039415	0.0020395	313387
Apolipoprotein A-I	rs150844304	C	A	0.0245699	-0.078042	0.0074658	1.4309e-25	313387
Apolipoprotein A-I	rs55707100	T	C	0.0247858	-0.077458	0.0074199	1.6583e-25	313387
Apolipoprotein A-I	rs4273010	C	T	0.0251056	-0.06303	0.0075399	6.3218e-17	313387
Apolipoprotein A-I	rs11591147	T	G	0.0176733	0.049618	0.0087769	1.5759e-08	313387
Apolipoprotein A-I	rs1318175	T	C	0.159579	-0.078419	0.0031689	4.5594e-135	313387
Apolipoprotein A-I	rs4775033	T	A	0.118936	-0.053427	0.0035898	4.4291e-50	313387
Apolipoprotein A-I	rs1601933	T	C	0.469515	-0.087568	0.0023526	1.3935e-302	313387
Apolipoprotein A-I	rs10468017	T	C	0.297034	0.12805	0.002526	0	313387
Apolipoprotein A-I	rs1532085	G	A	0.613296	-0.12016	0.0023688	0	313387
Apolipoprotein A-I	rs1800588	T	C	0.215973	0.13971	0.0028023	0	313387
Apolipoprotein A-I	rs11632618	A	G	0.0698987	0.11077	0.0045369	1.555e-131	313387
Apolipoprotein A-I	rs113298164	T	C	0.00187295	0.3121	0.0265	5.2013e-32	313387
Apolipoprotein A-I	rs80236739	G	A	0.0508923	-0.027764	0.0052771	1.4316e-07	313387
Apolipoprotein A-I	rs117399007	T	C	0.043993	-0.029905	0.0057025	1.5707e-07	313387
Apolipoprotein A-I	rs17191491	G	A	0.431736	0.010956	0.0023375	2.7707e-06	313387
Apolipoprotein A-I	rs16953475	G	A	0.534562	0.019756	0.0023213	1.7356e-17	313387
Apolipoprotein A-I	rs34317102	C	A	0.781705	0.016386	0.0028008	4.9037e-09	313387
Apolipoprotein A-I	rs75663391	T	G	0.685939	0.012559	0.0025074	5.4826e-07	313387
Apolipoprotein A-I	rs28362901	A	C	0.0881133	-0.024654	0.0040899	1.6626e-09	313387
Apolipoprotein A-I	rs34180494	C	A	0.273872	-0.013625	0.0025972	1.5557e-07	313387
Apolipoprotein A-I	rs8039305	C	T	0.475771	0.011849	0.0023269	3.5415e-07	313387
Apolipoprotein A-I	rs7200543	G	A	0.295733	-0.011725	0.0025323	3.6534e-06	313387
Apolipoprotein A-I	rs1135999	G	A	0.295658	-0.01175	0.0025328	3.5023e-06	313387
Apolipoprotein A-I	rs34955778	C	T	0.418411	-0.013059	0.0023489	2.707e-08	313387
Apolipoprotein A-I	rs33042	A	G	0.245173	0.017208	0.002709	2.1241e-10	313387
Apolipoprotein A-I	rs3814883	T	C	0.484569	-0.014407	0.0023244	5.7144e-10	313387
Apolipoprotein A-I	rs12074528	C	T	0.645486	0.041002	0.0024191	2.078e-64	313387
Apolipoprotein A-I	rs7192161	T	C	0.411273	0.01246	0.0023554	1.2243e-07	313387
Apolipoprotein A-I	rs78074706	A	G	0.0251139	-0.03064	0.0073866	3.3543e-05	313387
Apolipoprotein A-I	rs12598179	C	G	0.293361	0.014221	0.002566	2.9928e-08	313387
Apolipoprotein A-I	rs1421085	C	T	0.401845	-0.0080627	0.0023634	0.00064605	313387
Apolipoprotein A-I	rs144475339	C	G	0.0104445	0.057972	0.012421	3.0545e-06	313387
Apolipoprotein A-I	rs113710278	T	C	0.0149615	0.047101	0.0095485	8.1084e-07	313387
Apolipoprotein A-I	rs75152587	T	G	0.0125459	-0.08346	0.010442	1.3247e-15	313387
Apolipoprotein A-I	rs4784709	A	T	0.959817	-0.066101	0.0059034	4.2704e-29	313387
Apolipoprotein A-I	rs79984435	A	G	0.0919686	-0.093234	0.0040008	5.1114e-120	313387
Apolipoprotein A-I	rs1529927	G	C	0.959707	0.075003	0.0060086	9.4772e-36	313387
Apolipoprotein A-I	rs9989419	G	A	0.606159	0.1215	0.0023559	0	313387
Apolipoprotein A-I	rs173539	T	C	0.332086	0.17672	0.0024373	0	313387
Apolipoprotein A-I	rs247616	T	C	0.325758	0.18141	0.0024534	0	313387
Apolipoprotein A-I	rs3764261	A	C	0.325626	0.18162	0.0024515	0	313387
Apolipoprotein A-I	rs9939224	G	T	0.790564	0.17778	0.0028264	0	313387
Apolipoprotein A-I	rs7499892	T	C	0.178432	-0.19152	0.0030015	0	313387
Apolipoprotein A-I	rs5880	C	G	0.0561942	-0.2084	0.0049941	0	313387
Apolipoprotein A-I	rs5882	A	G	0.684902	-0.081414	0.0024861	8.3552e-235	313387
Apolipoprotein A-I	rs116857878	T	C	0.0203312	0.046809	0.0085011	3.6672e-08	313387
Apolipoprotein A-I	rs7186799	C	A	0.437997	-0.02241	0.0023371	8.9922e-22	313387
Apolipoprotein A-I	rs140164052	A	G	0.032286	-0.03524	0.0065958	9.1578e-08	313387
Apolipoprotein A-I	rs34830321	T	C	0.0141711	-0.055734	0.010099	3.4116e-08	313387
Apolipoprotein A-I	rs7546242	T	C	0.369565	0.016821	0.0024004	2.4306e-12	313387
Apolipoprotein A-I	rs6499102	G	A	0.940117	0.041068	0.0048775	3.7893e-17	313387
Apolipoprotein A-I	rs77234291	G	A	0.0162904	0.055393	0.0091304	1.3056e-09	313387
Apolipoprotein A-I	rs8060686	C	T	0.164506	0.044657	0.0031191	1.7653e-46	313387
Apolipoprotein A-I	rs16942887	A	G	0.114684	0.057787	0.0036311	5.2989e-57	313387
Apolipoprotein A-I	rs55781197	G	A	0.114731	0.05823	0.0036317	7.8247e-58	313387
Apolipoprotein A-I	rs4986970	T	A	0.0346683	-0.080354	0.0063055	3.4575e-37	313387
Apolipoprotein A-I	rs77631377	T	C	0.0429783	-0.037762	0.005822	8.8186e-11	313387
Apolipoprotein A-I	rs76116020	G	A	0.0442062	-0.033805	0.0056151	1.7425e-09	313387
Apolipoprotein A-I	rs79940707	T	C	0.15804	0.018546	0.0031783	5.3816e-09	313387
Apolipoprotein A-I	rs2925979	C	T	0.698975	0.027173	0.0025224	4.68e-27	313387
Apolipoprotein A-I	rs11641548	C	A	0.444238	-0.013016	0.0023412	2.7093e-08	313387
Apolipoprotein A-I	rs12938061	C	T	0.439037	-0.01148	0.00234	9.2926e-07	313387
Apolipoprotein A-I	rs8075019	A	G	0.12181	-0.021807	0.0035601	9.0655e-10	313387
Apolipoprotein A-I	rs3760230	G	C	0.577768	-0.013292	0.0023444	1.4314e-08	313387
Apolipoprotein A-I	rs2071379	G	A	0.593662	-0.022378	0.0023567	2.2058e-21	313387
Apolipoprotein A-I	rs9916613	A	T	0.35644	-0.015542	0.0024141	1.2128e-10	313387
Apolipoprotein A-I	rs731758	G	C	0.616093	0.01453	0.0023888	1.1839e-09	313387
Apolipoprotein A-I	rs11869286	C	G	0.667953	0.025165	0.0024555	1.2167e-24	313387
Apolipoprotein A-I	rs1877031	A	G	0.667817	0.025166	0.0024549	1.1784e-24	313387
Apolipoprotein A-I	rs12449758	G	A	0.314111	-0.012633	0.0025058	4.6267e-07	313387
Apolipoprotein A-I	rs34138141	T	G	0.283234	-0.019616	0.0025714	2.3765e-14	313387
Apolipoprotein A-I	rs72836561	T	C	0.0318333	-0.14256	0.0065802	5.1664e-104	313387
Apolipoprotein A-I	rs74456742	A	G	0.0368791	0.03315	0.0063067	1.4702e-07	313387
Apolipoprotein A-I	rs9989466	T	C	0.416941	-0.0087337	0.0023685	0.00022648	313387
Apolipoprotein A-I	rs17679445	A	G	0.068549	0.018134	0.0045777	7.4505e-05	313387
Apolipoprotein A-I	rs71355297	T	C	0.228575	-0.011866	0.0027558	1.6652e-05	313387
Apolipoprotein A-I	rs112001035	A	G	0.0606641	-0.050774	0.0049103	4.6794e-25	313387
Apolipoprotein A-I	rs77542162	G	A	0.0230084	-0.05584	0.0077332	5.1787e-13	313387
Apolipoprotein A-I	rs75988962	T	C	0.117481	0.01605	0.0035995	8.2407e-06	313387
Apolipoprotein A-I	rs78608249	T	C	0.291181	-0.013731	0.002555	7.6899e-08	313387
Apolipoprotein A-I	rs7222619	C	T	0.538797	0.02963	0.0024195	1.7916e-34	313387
Apolipoprotein A-I	rs2292642	T	C	0.603874	0.028682	0.0023674	8.8861e-34	313387
Apolipoprotein A-I	rs4129767	A	G	0.489942	0.028347	0.0023151	1.8236e-34	313387
Apolipoprotein A-I	rs7503353	T	G	0.535197	-0.014198	0.0023288	1.0853e-09	313387
Apolipoprotein A-I	rs4632228	T	G	0.208327	-0.018156	0.002849	1.859e-10	313387
Apolipoprotein A-I	rs6507716	G	A	0.491319	0.014142	0.0023212	1.1137e-09	313387
Apolipoprotein A-I	rs681869	T	C	0.704729	-0.01625	0.0025419	1.6315e-10	313387
Apolipoprotein A-I	rs1834144	A	C	0.37443	0.0095089	0.0023988	7.3733e-05	313387
Apolipoprotein A-I	rs150237291	C	T	0.0223343	0.05049	0.0078609	1.3388e-10	313387
Apolipoprotein A-I	rs77960347	G	A	0.0135191	0.32775	0.010018	2.2202e-234	313387
Apolipoprotein A-I	rs117623631	T	C	0.00253603	0.44144	0.023061	1.2431e-81	313387
Apolipoprotein A-I	rs117687565	T	C	0.0117292	0.088551	0.011181	2.3838e-15	313387
Apolipoprotein A-I	rs7241918	T	G	0.822267	0.096625	0.0030345	3.8123e-222	313387
Apolipoprotein A-I	rs8086351	G	C	0.822289	0.098007	0.0030284	2.2013e-229	313387
Apolipoprotein A-I	rs2298624	T	C	0.132187	0.033967	0.0034103	2.2998e-23	313387
Apolipoprotein A-I	rs77947762	A	G	0.0192777	0.04179	0.0089097	2.7274e-06	313387
Apolipoprotein A-I	rs41292412	T	C	0.0125016	-0.058213	0.01061	4.0997e-08	313387
Apolipoprotein A-I	rs7238484	T	G	0.268824	-0.023352	0.0026143	4.1878e-19	313387
Apolipoprotein A-I	rs489693	A	C	0.325662	-0.019801	0.0024705	1.1034e-15	313387
Apolipoprotein A-I	rs12970134	A	G	0.266941	-0.021855	0.0026172	6.8121e-17	313387
Apolipoprotein A-I	rs6511720	T	G	0.118871	0.024549	0.0035773	6.7854e-12	313387
Apolipoprotein A-I	rs76213248	T	C	0.410811	0.022985	0.0023598	2.0419e-22	313387
Apolipoprotein A-I	rs737337	C	T	0.0760561	-0.058359	0.0043582	7.0391e-41	313387
Apolipoprotein A-I	rs737338	T	C	0.0341894	-0.10976	0.0063638	1.2563e-66	313387
Apolipoprotein A-I	rs7251640	C	T	0.193629	0.015272	0.0029468	2.1898e-07	313387
Apolipoprotein A-I	rs34712273	A	C	0.57826	-0.015872	0.0023555	1.6061e-11	313387
Apolipoprotein A-I	rs2111504	A	T	0.17198	0.0065711	0.0030685	0.032238	313387
Apolipoprotein A-I	rs12984021	C	A	0.104694	-0.017565	0.0038041	3.8848e-06	313387
Apolipoprotein A-I	rs731839	A	G	0.665991	0.022202	0.0024533	1.4422e-19	313387
Apolipoprotein A-I	rs8103728	G	C	0.670294	0.02234	0.0024642	1.2449e-19	313387
Apolipoprotein A-I	rs12975319	A	G	0.301849	-0.010535	0.0025378	3.3077e-05	313387
Apolipoprotein A-I	rs4847399	A	G	0.620149	-0.012162	0.0023858	3.443e-07	313387
Apolipoprotein A-I	rs698927	C	A	0.183997	0.025335	0.0029889	2.3383e-17	313387
Apolipoprotein A-I	rs352126	T	C	0.336831	0.013465	0.0025076	7.9013e-08	313387
Apolipoprotein A-I	rs15052	C	T	0.178424	0.015361	0.0030322	4.0639e-07	313387
Apolipoprotein A-I	rs2965169	C	A	0.38588	0.016555	0.0023784	3.3968e-12	313387
Apolipoprotein A-I	rs28399654	A	G	0.0330376	0.060624	0.0064651	6.8168e-21	313387
Apolipoprotein A-I	rs157580	A	G	0.604109	-0.036405	0.002365	1.901e-53	313387
Apolipoprotein A-I	rs769449	A	G	0.12698	-0.10159	0.0034685	2.6462e-188	313387
Apolipoprotein A-I	rs429358	C	T	0.156098	-0.10261	0.0031837	1.6792e-227	313387
Apolipoprotein A-I	rs7412	T	C	0.0804374	0.11732	0.0042535	2.9676e-167	313387
Apolipoprotein A-I	rs439401	C	T	0.638635	-0.027222	0.0024105	1.4408e-29	313387
Apolipoprotein A-I	rs445925	A	G	0.108677	0.068499	0.0037136	6.2367e-76	313387
Apolipoprotein A-I	rs144311893	T	C	0.0218013	0.12258	0.0080962	9.1598e-52	313387
Apolipoprotein A-I	rs12976395	C	G	0.501069	0.037944	0.0024906	2.157e-52	313387
Apolipoprotein A-I	rs5167	G	T	0.350605	0.033943	0.0024216	1.2702e-44	313387
Apolipoprotein A-I	rs8111071	G	A	0.081459	-0.029283	0.0042335	4.6202e-12	313387
Apolipoprotein A-I	rs34942359	G	C	0.180424	-0.018553	0.0030122	7.3214e-10	313387
Apolipoprotein A-I	rs7259070	C	T	0.598471	-0.015378	0.0023812	1.0611e-10	313387
Apolipoprotein A-I	rs212100	C	T	0.835921	0.016587	0.0031259	1.1187e-07	313387
Apolipoprotein A-I	rs10419198	T	C	0.249795	0.01861	0.0026759	3.5366e-12	313387
Apolipoprotein A-I	rs17695224	A	G	0.267002	-0.016139	0.0026181	7.081e-10	313387
Apolipoprotein A-I	rs1468642	A	T	0.343821	-0.019096	0.0024387	4.8695e-15	313387
Apolipoprotein A-I	rs12975366	C	T	0.396568	-0.02598	0.0023631	4.1243e-28	313387
Apolipoprotein A-I	rs386000	C	G	0.230987	0.036346	0.0027459	5.5301e-40	313387
Apolipoprotein A-I	rs367070	G	A	0.229194	0.038866	0.0027673	8.5522e-45	313387
Apolipoprotein A-I	rs891088	G	A	0.262162	0.0043273	0.0026274	0.099555	313387
Apolipoprotein A-I	rs35137994	T	C	0.0547559	0.034314	0.0050964	1.665e-11	313387
Apolipoprotein A-I	rs116843064	A	G	0.0195795	0.13955	0.0083537	1.2681e-62	313387
Apolipoprotein A-I	rs7255436	A	C	0.515356	0.022009	0.0023184	2.2569e-21	313387
Apolipoprotein A-I	rs1132274	A	C	0.155095	-0.02604	0.0031888	3.1935e-16	313387
Apolipoprotein A-I	rs804553	C	T	0.504193	-0.010275	0.0023213	9.5925e-06	313387
Apolipoprotein A-I	rs6059958	T	C	0.170688	0.015509	0.0031002	5.6608e-07	313387
Apolipoprotein A-I	rs6120757	T	C	0.622407	-0.012625	0.0023867	1.2253e-07	313387
Apolipoprotein A-I	rs2069945	G	C	0.535228	-0.017218	0.0023937	6.3515e-13	313387
Apolipoprotein A-I	rs1800961	T	C	0.0314845	-0.1453	0.0066213	1.1855e-106	313387
Apolipoprotein A-I	rs118024629	A	C	0.182464	0.022964	0.003009	2.3204e-14	313387
Apolipoprotein A-I	rs7679	C	T	0.187323	0.022223	0.0029677	6.9909e-14	313387
Apolipoprotein A-I	rs62203108	C	T	0.286335	0.01656	0.0025596	9.8234e-11	313387
Apolipoprotein A-I	rs4239651	C	T	0.792076	0.026302	0.0028479	2.5787e-20	313387
Apolipoprotein A-I	rs3859588	A	T	0.216067	-0.014671	0.0028341	2.2618e-07	313387
Apolipoprotein A-I	rs74963256	C	T	0.0931355	-0.019549	0.0040207	1.1618e-06	313387
Apolipoprotein A-I	rs6123685	A	G	0.254024	0.016886	0.0026601	2.1868e-10	313387
Apolipoprotein A-I	rs144033177	C	A	0.015853	-0.053984	0.00942	1.0003e-08	313387
Apolipoprotein A-I	rs6062510	C	G	0.6728	-0.018228	0.0024652	1.4245e-13	313387
Apolipoprotein A-I	rs11691486	C	T	0.239027	0.015034	0.002726	3.4941e-08	313387
Apolipoprotein A-I	rs13024140	C	G	0.413501	-0.0093891	0.002351	6.5093e-05	313387
Apolipoprotein A-I	rs6430954	T	G	0.316482	-0.014042	0.0024869	1.639e-08	313387
Apolipoprotein A-I	rs1446585	G	A	0.226629	0.022268	0.0027846	1.2794e-15	313387
Apolipoprotein A-I	rs235314	T	C	0.531509	-0.021707	0.0023239	9.6212e-21	313387
Apolipoprotein A-I	rs9980311	G	A	0.250816	-0.018353	0.0027033	1.1313e-11	313387
Apolipoprotein A-I	rs75265117	G	C	0.119505	0.03028	0.0035726	2.3467e-17	313387
Apolipoprotein A-I	rs13389219	T	C	0.393257	0.018582	0.0023694	4.4278e-15	313387
Apolipoprotein A-I	rs12328675	C	T	0.119693	0.030001	0.0035665	4.0545e-17	313387
Apolipoprotein A-I	rs7607980	C	T	0.119868	0.030376	0.0035666	1.6467e-17	313387
Apolipoprotein A-I	rs1862069	A	G	0.539482	0.011915	0.0023255	2.9968e-07	313387
Apolipoprotein A-I	rs11690597	G	A	0.206713	0.014549	0.0028704	4.0069e-07	313387
Apolipoprotein A-I	rs12987470	T	A	0.293367	0.013983	0.0025484	4.0866e-08	313387
Apolipoprotein A-I	rs72926946	A	C	0.295279	-0.012638	0.0025346	6.1647e-07	313387
Apolipoprotein A-I	rs1107850	A	G	0.46787	-0.024893	0.0023224	8.4325e-27	313387
Apolipoprotein A-I	rs74333499	C	T	0.0597587	-0.021558	0.0050404	1.8937e-05	313387
Apolipoprotein A-I	rs1047891	A	C	0.315726	-0.024437	0.0024894	9.6127e-23	313387
Apolipoprotein A-I	rs676210	A	G	0.204191	0.063213	0.0028707	2.2304e-107	313387
Apolipoprotein A-I	rs533617	C	T	0.0397861	0.083149	0.0059209	8.7352e-45	313387
Apolipoprotein A-I	rs1367117	A	G	0.338817	-0.020288	0.0024436	1.0255e-16	313387
Apolipoprotein A-I	rs11089620	G	C	0.188295	-0.031494	0.0029571	1.7512e-26	313387
Apolipoprotein A-I	rs181362	T	C	0.19152	-0.030342	0.002936	4.9521e-25	313387
Apolipoprotein A-I	rs2298428	T	C	0.181087	-0.031182	0.0030019	2.8562e-25	313387
Apolipoprotein A-I	rs2943641	C	T	0.647483	-0.033608	0.0024202	7.8772e-44	313387
Apolipoprotein A-I	rs2943645	T	C	0.646398	-0.033691	0.0024198	4.728e-44	313387
Apolipoprotein A-I	rs55652051	G	A	0.231117	-0.012202	0.0027685	1.0464e-05	313387
Apolipoprotein A-I	rs17738527	T	C	0.234216	-0.016961	0.0027274	5.0214e-10	313387
Apolipoprotein A-I	rs9608972	C	T	0.242216	-0.017397	0.0027009	1.1866e-10	313387
Apolipoprotein A-I	rs8135417	A	G	0.644544	0.0091737	0.0024199	0.00015008	313387
Apolipoprotein A-I	rs738322	G	A	0.472286	0.017919	0.0023159	1.0194e-14	313387
Apolipoprotein A-I	rs133015	G	C	0.439757	0.018877	0.0023325	5.8429e-16	313387
Apolipoprotein A-I	rs13411625	T	A	0.215801	-0.014297	0.0028186	3.93e-07	313387
Apolipoprotein A-I	rs138457	C	T	0.639395	0.011573	0.0024105	1.5802e-06	313387
Apolipoprotein A-I	rs5757251	A	G	0.351329	-0.011439	0.0024247	2.3888e-06	313387
Apolipoprotein A-I	rs4820346	G	C	0.692592	0.014055	0.0025161	2.328e-08	313387
Apolipoprotein A-I	rs59104589	T	C	0.360035	0.017539	0.0024112	3.4914e-13	313387
Apolipoprotein A-I	rs62114506	C	G	0.263043	0.015076	0.0026269	9.534e-09	313387
Apolipoprotein A-I	rs141478056	G	A	0.101239	-0.017992	0.0038978	3.9177e-06	313387
Apolipoprotein A-I	rs738409	G	C	0.215715	-0.022154	0.0028073	2.9906e-15	313387
Apolipoprotein A-I	rs28567061	G	A	0.223314	-0.015227	0.0028393	8.1895e-08	313387
Apolipoprotein A-I	rs115660648	A	T	0.546867	-0.013264	0.0023303	1.2557e-08	313387
Apolipoprotein A-I	rs11553746	T	C	0.351055	0.012382	0.0024241	3.2586e-07	313387
Apolipoprotein A-I	rs1260326	C	T	0.606851	-0.027731	0.0023681	1.1451e-31	313387
Apolipoprotein A-I	rs17321999	A	C	0.211875	-0.015609	0.0028201	3.1154e-08	313387
Apolipoprotein A-I	rs72796869	T	C	0.0404035	0.028813	0.0060062	1.6101e-06	313387
Apolipoprotein A-I	rs13402475	G	C	0.817577	-0.021917	0.0030425	5.8798e-13	313387
Apolipoprotein A-I	rs848638	T	C	0.358446	-0.011444	0.0024172	2.1992e-06	313387
Apolipoprotein A-I	rs62135193	T	C	0.539768	-0.011414	0.0023807	1.6339e-06	313387
Apolipoprotein A-I	rs17326656	T	G	0.238685	-0.015205	0.002726	2.4381e-08	313387
Apolipoprotein A-I	rs2540951	G	A	0.373155	0.01137	0.002391	1.9813e-06	313387
Apolipoprotein A-I	rs11883967	C	A	0.66335	0.012342	0.0024557	5.0169e-07	313387
Apolipoprotein A-I	rs4599108	T	C	0.485015	0.014634	0.0023437	4.2668e-10	313387
Apolipoprotein A-I	rs34184910	G	A	0.372906	0.011576	0.0023959	1.3557e-06	313387
Apolipoprotein A-I	rs73216700	A	G	0.433287	0.016001	0.0023396	7.9854e-12	313387
Apolipoprotein A-I	rs3732356	T	G	0.934472	-0.039392	0.0047234	7.4675e-17	313387
Apolipoprotein A-I	rs34642857	C	T	0.252548	-0.011834	0.0026785	9.9663e-06	313387
Apolipoprotein A-I	rs2972166	A	G	0.274357	0.016356	0.0026048	3.4079e-10	313387
Apolipoprotein A-I	rs61789561	A	G	0.195736	0.03091	0.002917	3.1266e-26	313387
Apolipoprotein A-I	rs645040	T	G	0.773548	-0.028109	0.0027637	2.6981e-24	313387
Apolipoprotein A-I	rs6807935	G	A	0.345529	-0.012951	0.0024358	1.0552e-07	313387
Apolipoprotein A-I	rs62271373	A	T	0.0600564	-0.024743	0.0049665	6.2988e-07	313387
Apolipoprotein A-I	rs35650976	T	C	0.300269	0.014636	0.0025383	8.1192e-09	313387
Apolipoprotein A-I	rs1086056	G	T	0.841917	-0.019149	0.0031814	1.7558e-09	313387
Apolipoprotein A-I	rs9817452	T	G	0.385449	0.017805	0.0023905	9.4812e-14	313387
Apolipoprotein A-I	rs900399	G	A	0.396556	0.01779	0.0023692	5.9826e-14	313387
Apolipoprotein A-I	rs13097947	C	T	0.655158	0.016028	0.0024687	8.4467e-11	313387
Apolipoprotein A-I	rs6785881	T	C	0.481186	-0.011497	0.0023211	7.2983e-07	313387
Apolipoprotein A-I	rs73052033	C	T	0.184992	-0.018961	0.0029893	2.257e-10	313387
Apolipoprotein A-I	rs9816226	T	A	0.814827	0.01845	0.002989	6.7216e-10	313387
Apolipoprotein A-I	rs1400362	C	T	0.741372	0.011494	0.0026769	1.7556e-05	313387
Apolipoprotein A-I	rs78359342	T	G	0.26764	-0.01172	0.0026262	8.0909e-06	313387
Apolipoprotein A-I	rs9866679	T	G	0.763336	0.01446	0.0027233	1.0972e-07	313387
Apolipoprotein A-I	rs4441609	C	T	0.626144	0.011351	0.0023911	2.0657e-06	313387
Apolipoprotein A-I	rs4676609	T	C	0.19819	0.012517	0.0029151	1.7571e-05	313387
Apolipoprotein A-I	rs78595810	T	G	0.0137212	-0.067768	0.0099672	1.0545e-11	313387
Apolipoprotein A-I	rs2305637	T	C	0.175954	-0.014373	0.0030361	2.2031e-06	313387
Apolipoprotein A-I	rs2276853	A	G	0.597802	-0.012845	0.0023588	5.1683e-08	313387
Apolipoprotein A-I	rs146179438	A	C	0.0158973	-0.071525	0.0092759	1.2529e-14	313387
Apolipoprotein A-I	rs115744844	C	A	0.0148923	-0.077221	0.0096789	1.4884e-15	313387
Apolipoprotein A-I	rs6765484	T	C	0.469768	0.022095	0.0023201	1.6922e-21	313387
Apolipoprotein A-I	rs6762477	A	G	0.552015	0.01745	0.0023254	6.1959e-14	313387
Apolipoprotein A-I	rs73082723	A	C	0.218284	0.016678	0.0029071	9.6465e-09	313387
Apolipoprotein A-I	rs13326165	G	A	0.794815	-0.019585	0.0028589	7.3729e-12	313387
Apolipoprotein A-I	rs1852922	A	G	0.691407	0.012837	0.0025139	3.2859e-07	313387
Apolipoprotein A-I	rs17008972	A	G	0.124702	0.017421	0.0035053	6.7071e-07	313387
Apolipoprotein A-I	rs6532796	G	A	0.706674	-0.010285	0.0025435	5.2673e-05	313387
Apolipoprotein A-I	rs1583974	G	C	0.419489	-0.018812	0.0023645	1.7822e-15	313387
Apolipoprotein A-I	rs13107325	T	C	0.0748227	-0.073608	0.0044023	9.9123e-63	313387
Apolipoprotein A-I	rs13144764	G	A	0.200779	-0.014563	0.0028953	4.9084e-07	313387
Apolipoprotein A-I	rs9884482	C	T	0.371119	-0.014842	0.0023969	5.9342e-10	313387
Apolipoprotein A-I	rs17039171	G	A	0.0287948	-0.031664	0.0069292	4.8878e-06	313387
Apolipoprotein A-I	rs78025076	T	C	0.020651	-0.06964	0.0081422	1.2042e-17	313387
Apolipoprotein A-I	rs72729623	T	C	0.145499	-0.016408	0.0032867	5.9776e-07	313387
Apolipoprotein A-I	rs10023962	G	T	0.817425	0.016733	0.0030043	2.5519e-08	313387
Apolipoprotein A-I	rs1395221	T	G	0.399726	-0.012339	0.0023697	1.9223e-07	313387
Apolipoprotein A-I	rs6448429	T	C	0.164767	-0.021611	0.003141	5.9815e-12	313387
Apolipoprotein A-I	rs13108218	G	A	0.618034	-0.013288	0.0024026	3.1936e-08	313387
Apolipoprotein A-I	rs1055582	T	C	0.504848	0.01463	0.00232	2.8608e-10	313387
Apolipoprotein A-I	rs2159935	A	G	0.492289	0.013445	0.0023148	6.3184e-09	313387
Apolipoprotein A-I	rs1718859	C	T	0.583523	0.012315	0.0023537	1.674e-07	313387
Apolipoprotein A-I	rs976002	G	A	0.247701	0.023971	0.0026832	4.1419e-19	313387
Apolipoprotein A-I	rs989075	T	A	0.475315	0.019742	0.0023384	3.1269e-17	313387
Apolipoprotein A-I	rs13111599	G	A	0.737717	0.012745	0.0026309	1.2717e-06	313387
Apolipoprotein A-I	rs10489044	G	A	0.19809	-0.019283	0.002917	3.8339e-11	313387
Apolipoprotein A-I	rs442177	T	G	0.593037	-0.012177	0.0023545	2.3191e-07	313387
Apolipoprotein A-I	rs10012624	A	C	0.460694	-0.013278	0.0023228	1.09e-08	313387
Apolipoprotein A-I	rs13133548	A	G	0.452883	-0.012939	0.0023247	2.6098e-08	313387
Apolipoprotein A-I	rs28824216	T	C	0.0209444	0.039849	0.008083	8.2299e-07	313387
Apolipoprotein A-I	rs12510382	G	A	0.462486	0.013173	0.0023334	1.6492e-08	313387
Apolipoprotein A-I	rs1862205	A	G	0.404287	0.0094066	0.0023613	6.7901e-05	313387
Apolipoprotein A-I	rs1540687	T	A	0.675774	0.016147	0.0024785	7.2832e-11	313387
Apolipoprotein A-I	rs1045241	T	C	0.271541	0.012736	0.0026185	1.153e-06	313387
Apolipoprotein A-I	rs3749748	T	C	0.247964	0.021396	0.0026909	1.855e-15	313387
Apolipoprotein A-I	rs248653	A	T	0.0371061	-0.0255	0.0061379	3.2601e-05	313387
Apolipoprotein A-I	rs254559	A	C	0.406902	-0.019438	0.0023581	1.6848e-16	313387
Apolipoprotein A-I	rs32578	A	G	0.30712	0.013202	0.0025097	1.4372e-07	313387
Apolipoprotein A-I	rs286965	C	T	0.632934	-0.01778	0.0024002	1.2878e-13	313387
Apolipoprotein A-I	rs2963472	A	G	0.213899	-0.016276	0.0028393	9.9082e-09	313387
Apolipoprotein A-I	rs55801554	A	C	0.245555	0.013129	0.0026932	1.0895e-06	313387
Apolipoprotein A-I	rs351862	T	C	0.113403	0.018919	0.0036569	2.299e-07	313387
Apolipoprotein A-I	rs28932178	C	T	0.140859	0.016956	0.0033231	3.3522e-07	313387
Apolipoprotein A-I	rs62405458	T	C	0.181207	-0.014007	0.0030145	3.3766e-06	313387
Apolipoprotein A-I	rs138354839	A	C	0.0141891	-0.07001	0.010094	4.0507e-12	313387
Apolipoprotein A-I	rs7700617	A	C	0.499907	-0.010926	0.002322	2.5363e-06	313387
Apolipoprotein A-I	rs62369484	C	T	0.0571064	-0.03268	0.0050134	7.1119e-11	313387
Apolipoprotein A-I	rs116006942	A	G	0.0619764	-0.026703	0.0048617	3.9666e-08	313387
Apolipoprotein A-I	rs459193	G	A	0.747038	-0.022138	0.0028013	2.7354e-15	313387
Apolipoprotein A-I	rs3936511	G	A	0.191693	-0.022817	0.0029594	1.2632e-14	313387
Apolipoprotein A-I	rs9686661	T	C	0.200235	-0.021391	0.0029123	2.0643e-13	313387
Apolipoprotein A-I	rs4976033	G	A	0.400476	-0.0089641	0.0023928	0.0001795	313387
Apolipoprotein A-I	rs10036789	G	C	0.460679	-0.012498	0.0023443	9.7674e-08	313387
Apolipoprotein A-I	rs2544654	T	G	0.715031	0.013537	0.0025662	1.3268e-07	313387
Apolipoprotein A-I	rs7757193	A	G	0.365258	-0.011975	0.0024123	6.908e-07	313387
Apolipoprotein A-I	rs3798233	C	A	0.40107	0.017375	0.0023631	1.9476e-13	313387
Apolipoprotein A-I	rs3756772	T	C	0.40085	0.017166	0.0023628	3.7288e-13	313387
Apolipoprotein A-I	rs1406982	A	T	0.316021	-0.012922	0.0024883	2.0681e-07	313387
Apolipoprotein A-I	rs2745353	T	C	0.519388	-0.013318	0.002317	9.0252e-09	313387
Apolipoprotein A-I	rs72959041	A	G	0.0505186	-0.034226	0.0053769	1.9493e-10	313387
Apolipoprotein A-I	rs2246012	C	T	0.16786	-0.014906	0.0030942	1.4559e-06	313387
Apolipoprotein A-I	rs2698737	T	C	0.492969	-0.01121	0.0023273	1.4579e-06	313387
Apolipoprotein A-I	rs2982521	T	A	0.628502	0.014943	0.0023955	4.4407e-10	313387
Apolipoprotein A-I	rs643381	A	C	0.52112	0.012577	0.002317	5.7036e-08	313387
Apolipoprotein A-I	rs12055786	T	C	0.401255	-0.011473	0.0023646	1.2229e-06	313387
Apolipoprotein A-I	rs74419430	A	T	0.424016	0.012144	0.0023517	2.4175e-07	313387
Apolipoprotein A-I	rs41272086	A	G	0.106632	-0.034681	0.0037563	2.6522e-20	313387
Apolipoprotein A-I	rs1084651	A	G	0.166658	-0.021133	0.0031276	1.4129e-11	313387
Apolipoprotein A-I	rs9347737	G	A	0.427923	-0.012415	0.0023657	1.5404e-07	313387
Apolipoprotein A-I	rs34555420	C	G	0.0630672	0.0030733	0.0047738	0.51972	313387
Apolipoprotein A-I	rs34555420	T	G	0.100598	-0.027667	0.0038471	6.4116e-13	313387
Apolipoprotein A-I	rs66757203	T	C	0.122596	-0.027283	0.0035213	9.3503e-15	313387
Apolipoprotein A-I	rs35715914	T	C	0.114368	-0.031275	0.0036804	1.9402e-17	313387
Apolipoprotein A-I	rs9393926	A	G	0.874765	0.034001	0.0034927	2.1571e-22	313387
Apolipoprotein A-I	rs1611719	A	G	0.200728	-0.020996	0.0029282	7.4991e-13	313387
Apolipoprotein A-I	rs1611719	T	G	0.0976843	0.0022379	0.0039331	0.56936	313387
Apolipoprotein A-I	rs2523978	T	C	0.1335	-0.035394	0.0034039	2.5592e-25	313387
Apolipoprotein A-I	rs9262130	A	G	0.148427	-0.032879	0.0032548	5.4761e-24	313387
Apolipoprotein A-I	rs36057735	G	C	0.203265	-0.034591	0.0028815	3.4199e-33	313387
Apolipoprotein A-I	rs4999718	G	A	0.388662	0.015567	0.0025875	1.7863e-09	313387
Apolipoprotein A-I	rs41273264	A	C	0.0155304	-0.063605	0.0093851	1.2268e-11	313387
Apolipoprotein A-I	rs1150754	T	C	0.174538	-0.027595	0.0030476	1.3783e-19	313387
Apolipoprotein A-I	rs61995676	T	C	0.0164856	-0.067597	0.0091169	1.2242e-13	313387
Apolipoprotein A-I	rs2395158	G	A	0.17207	-0.037062	0.0030647	1.1647e-33	313387
Apolipoprotein A-I	rs1129740	A	G	0.595118	0.011169	0.0023926	3.0417e-06	313387
Apolipoprotein A-I	rs9275596	T	C	0.615111	0.026711	0.0023815	3.4553e-29	313387
Apolipoprotein A-I	rs59137082	T	C	0.243134	0.01278	0.0026982	2.1764e-06	313387
Apolipoprotein A-I	rs2894342	A	C	0.23106	0.011621	0.002746	2.3179e-05	313387
Apolipoprotein A-I	rs114760566	A	C	0.0452333	-0.050456	0.0055676	1.2833e-19	313387
Apolipoprotein A-I	rs2814982	T	C	0.101691	-0.02829	0.0038297	1.5056e-13	313387
Apolipoprotein A-I	rs3800461	C	G	0.115384	-0.034508	0.0036226	1.6501e-21	313387
Apolipoprotein A-I	rs11755393	G	A	0.335725	-0.020624	0.0024538	4.2904e-17	313387
Apolipoprotein A-I	rs2395617	C	A	0.877699	-0.022744	0.003538	1.2899e-10	313387
Apolipoprotein A-I	rs10947786	A	G	0.214352	0.014317	0.0028287	4.167e-07	313387
Apolipoprotein A-I	rs4714554	G	A	0.6137	0.013838	0.0023997	8.1073e-09	313387
Apolipoprotein A-I	rs9471972	A	G	0.53569	0.02608	0.0023238	3.1772e-29	313387
Apolipoprotein A-I	rs998584	A	C	0.481942	-0.022935	0.0023231	5.5362e-23	313387
Apolipoprotein A-I	rs6905288	A	G	0.567349	-0.0198	0.0023365	2.373e-17	313387
Apolipoprotein A-I	rs12204488	T	C	0.242092	0.014009	0.0027137	2.441e-07	313387
Apolipoprotein A-I	rs6458867	G	A	0.644683	0.010748	0.00242	8.9457e-06	313387
Apolipoprotein A-I	rs55710224	A	G	0.500921	0.012592	0.0023186	5.609e-08	313387
Apolipoprotein A-I	rs9769088	C	T	0.390959	-0.022456	0.002387	5.1072e-21	313387
Apolipoprotein A-I	rs150483923	A	C	0.226706	0.017325	0.0027742	4.2456e-10	313387
Apolipoprotein A-I	rs1997243	G	A	0.147144	0.025709	0.0032693	3.743e-15	313387
Apolipoprotein A-I	rs11761941	A	G	0.147176	0.025668	0.0032697	4.1648e-15	313387
Apolipoprotein A-I	rs10950390	T	C	0.206665	-0.012929	0.0028689	6.5935e-06	313387
Apolipoprotein A-I	rs4731702	T	C	0.495371	0.024535	0.0023143	2.9663e-26	313387
Apolipoprotein A-I	rs1364422	T	C	0.279365	-0.028943	0.0025836	4.0107e-29	313387
Apolipoprotein A-I	rs972283	G	A	0.509214	-0.023859	0.0023147	6.5725e-25	313387
Apolipoprotein A-I	rs11973318	C	T	0.143548	-0.015454	0.0033198	3.2399e-06	313387
Apolipoprotein A-I	rs6467595	T	C	0.771872	0.01595	0.0027646	7.9675e-09	313387
Apolipoprotein A-I	rs3735080	T	C	0.229836	-0.01498	0.0027514	5.1963e-08	313387
Apolipoprotein A-I	rs6977416	A	G	0.331022	-0.015684	0.00248	2.5469e-10	313387
Apolipoprotein A-I	rs4725969	T	C	0.340011	0.010419	0.0024583	2.2514e-05	313387
Apolipoprotein A-I	rs10282707	T	C	0.394611	-0.024617	0.0023679	2.6074e-25	313387
Apolipoprotein A-I	rs17138358	C	G	0.39636	-0.025363	0.0023685	9.406e-27	313387
Apolipoprotein A-I	rs76456334	C	T	0.0405295	-0.034739	0.0059791	6.2464e-09	313387
Apolipoprotein A-I	rs2700892	C	A	0.451846	-0.012901	0.002326	2.9216e-08	313387
Apolipoprotein A-I	rs112942650	T	A	0.0758637	-0.02433	0.004367	2.529e-08	313387
Apolipoprotein A-I	rs7784748	C	T	0.572449	0.011849	0.002338	4.0195e-07	313387
Apolipoprotein A-I	rs34767118	G	A	0.326539	0.015429	0.0024803	4.958e-10	313387
Apolipoprotein A-I	rs4917014	G	T	0.318999	0.015161	0.0024883	1.1108e-09	313387
Apolipoprotein A-I	rs10951983	G	A	0.236283	0.028345	0.0027258	2.5314e-25	313387
Apolipoprotein A-I	rs2303361	C	T	0.242879	0.027966	0.0026978	3.5713e-25	313387
Apolipoprotein A-I	rs2240466	A	G	0.123789	-0.0017777	0.0035122	0.61277	313387
Apolipoprotein A-I	rs1178979	C	T	0.197622	0.0031434	0.0029071	0.27958	313387
Apolipoprotein A-I	rs35332062	A	G	0.128333	-0.0027884	0.0034593	0.4202	313387
Apolipoprotein A-I	rs186586197	C	A	0.0333463	0.041429	0.0068261	1.2864e-09	313387
Apolipoprotein A-I	rs6969773	C	T	0.465012	-0.012043	0.0023276	2.2941e-07	313387
Apolipoprotein A-I	rs2247355	T	C	0.182553	0.01613	0.0030034	7.8511e-08	313387
Apolipoprotein A-I	rs1986868	G	A	0.283677	0.014719	0.0025811	1.1819e-08	313387
Apolipoprotein A-I	rs2343593	C	T	0.577839	0.011347	0.0023867	1.9915e-06	313387
Apolipoprotein A-I	rs804267	A	G	0.682478	-0.019594	0.0024914	3.7208e-15	313387
Apolipoprotein A-I	rs2293889	G	T	0.566462	0.033979	0.0023414	1.0499e-47	313387
Apolipoprotein A-I	rs6469605	T	C	0.567574	0.034937	0.0023422	2.6784e-50	313387
Apolipoprotein A-I	rs17740942	A	T	0.113223	0.0194	0.0037498	2.2952e-07	313387
Apolipoprotein A-I	rs73375614	C	T	0.055365	0.024845	0.0051066	1.1433e-06	313387
Apolipoprotein A-I	rs10955991	C	T	0.684624	-0.021025	0.0024909	3.1699e-17	313387
Apolipoprotein A-I	rs4871137	T	G	0.684445	-0.020875	0.0024909	5.2946e-17	313387
Apolipoprotein A-I	rs4474021	T	G	0.320415	-0.012903	0.002477	1.8977e-07	313387
Apolipoprotein A-I	rs72647336	A	G	0.0558803	-0.021227	0.005359	7.4634e-05	313387
Apolipoprotein A-I	rs4871603	T	C	0.656192	0.017409	0.0024377	9.2479e-13	313387
Apolipoprotein A-I	rs2954029	T	A	0.465495	0.010327	0.0023283	9.1933e-06	313387
Apolipoprotein A-I	rs2954033	G	A	0.696786	0.014898	0.0025182	3.2991e-09	313387
Apolipoprotein A-I	rs2954038	A	C	0.699589	0.014041	0.0025261	2.7234e-08	313387
Apolipoprotein A-I	rs12546096	G	A	0.249157	-0.01536	0.0027099	1.4452e-08	313387
Apolipoprotein A-I	rs7835108	C	G	0.550251	0.010191	0.002337	1.2953e-05	313387
Apolipoprotein A-I	rs7817574	C	T	0.185375	0.038049	0.0029764	2.0719e-37	313387
Apolipoprotein A-I	rs4875043	C	A	0.218941	-0.012972	0.0028317	4.6325e-06	313387
Apolipoprotein A-I	rs11780610	T	C	0.71467	-0.010206	0.0025636	6.8634e-05	313387
Apolipoprotein A-I	rs59347135	G	C	0.044951	-0.079712	0.0056936	1.5999e-44	313387
Apolipoprotein A-I	rs139915535	G	A	0.0177356	-0.15408	0.008771	4.7973e-69	313387
Apolipoprotein A-I	rs1801177	A	G	0.0172802	-0.15768	0.008874	1.3365e-70	313387
Apolipoprotein A-I	rs268	G	A	0.0184804	-0.22069	0.0085924	2.4861e-145	313387
Apolipoprotein A-I	rs301	C	T	0.234558	0.08878	0.0027294	1.068e-231	313387
Apolipoprotein A-I	rs326	G	A	0.292011	0.085818	0.0025417	1.8677e-249	313387
Apolipoprotein A-I	rs328	G	C	0.100947	0.1236	0.0038333	1.0349e-227	313387
Apolipoprotein A-I	rs331	A	G	0.263842	0.091126	0.0026243	1.0789e-263	313387
Apolipoprotein A-I	rs13702	C	T	0.28551	0.091211	0.0025594	1.343e-277	313387
Apolipoprotein A-I	rs10096633	T	C	0.122819	0.11287	0.0035195	2.799e-225	313387
Apolipoprotein A-I	rs74444445	C	T	0.0241505	-0.063373	0.0078091	4.8636e-16	313387
Apolipoprotein A-I	rs56090699	C	T	0.299091	0.015684	0.0025472	7.4039e-10	313387
Apolipoprotein A-I	rs10504477	C	T	0.408528	-0.013104	0.00236	2.82e-08	313387
Apolipoprotein A-I	rs36096231	T	C	0.0737457	-0.02045	0.0044453	4.2166e-06	313387
Apolipoprotein A-I	rs49675	A	G	0.0981536	0.024762	0.0039063	2.3139e-10	313387
Apolipoprotein A-I	rs9987289	G	A	0.90821	0.087286	0.0040044	2.9437e-105	313387
Apolipoprotein A-I	rs4841132	G	A	0.908257	0.086064	0.004017	9.2791e-102	313387
Apolipoprotein A-I	rs61596977	T	C	0.14057	-0.012051	0.003339	0.00030726	313387
Apolipoprotein A-I	rs72755439	T	C	0.293432	0.012091	0.002606	3.4923e-06	313387
Apolipoprotein A-I	rs74500135	C	T	0.00974822	0.055141	0.01231	7.4912e-06	313387
Apolipoprotein A-I	rs13300004	G	A	0.0131965	-0.050157	0.010466	1.6499e-06	313387
Apolipoprotein A-I	rs150125857	T	C	0.000735062	-0.4352	0.043067	5.2866e-24	313387
Apolipoprotein A-I	rs2230808	C	T	0.764914	0.036592	0.0027279	5.1489e-41	313387
Apolipoprotein A-I	rs33918808	G	C	0.0299936	0.040312	0.0068014	3.0884e-09	313387
Apolipoprotein A-I	rs2297402	T	C	0.0236923	-0.06897	0.0078954	2.438e-18	313387
Apolipoprotein A-I	rs2066714	C	T	0.127211	0.054094	0.0034704	9.3522e-55	313387
Apolipoprotein A-I	rs145183203	A	G	0.00133585	-0.23834	0.03153	4.0698e-14	313387
Apolipoprotein A-I	rs11789603	T	C	0.10773	0.074333	0.003744	1.1503e-87	313387
Apolipoprotein A-I	rs4149268	T	C	0.367649	-0.043479	0.0023995	2.4043e-73	313387
Apolipoprotein A-I	rs3890182	A	G	0.121705	-0.089734	0.003533	3.617e-142	313387
Apolipoprotein A-I	rs2740488	C	A	0.265453	-0.082033	0.0026228	2.0801e-214	313387
Apolipoprotein A-I	rs1883025	T	C	0.254374	-0.078659	0.0026539	8.6424e-193	313387
Apolipoprotein A-I	rs10978335	A	G	0.508296	0.012266	0.0023331	1.4602e-07	313387
Apolipoprotein A-I	rs74913239	A	G	0.159742	-0.01462	0.0031617	3.7655e-06	313387
Apolipoprotein A-I	rs4979372	C	T	0.487021	0.015975	0.0023286	6.8768e-12	313387
Apolipoprotein A-I	rs687621	G	A	0.317259	0.015206	0.0024938	1.0793e-09	313387
Apolipoprotein A-I	rs635634	T	C	0.184153	0.029702	0.0030032	4.6289e-23	313387
Apolipoprotein A-I	rs2520096	G	A	0.268263	0.012547	0.0026201	1.6801e-06	313387
Apolipoprotein A-I	rs643531	A	C	0.864174	0.050036	0.0033795	1.3948e-49	313387
Apolipoprotein A-I	rs686030	A	C	0.858588	0.055054	0.0033243	1.4144e-61	313387
Apolipoprotein A-I	rs10968576	G	A	0.324129	-0.0083341	0.0024689	0.00073643	313387
Apolipoprotein A-I	rs62555197	C	A	0.188451	-0.01376	0.0031298	1.1005e-05	313387
Apolipoprotein A-I	rs7036107	G	A	0.508882	-0.011599	0.0023602	8.9114e-07	313387

## Sheet: ST4C.MVMR-ins-LDL-APOB
Supplementary Table 4C. Genetic instruments for LDL-C, TG and apoB used in the multivariable MR model.
Phenotype	SNP	Effect_allele	Other_allele	Effect_allele_frequency	Beta	Se	P	N
Low density lipoprotein	rs79931565	G	A	0.0685227	0.016859	0.00466	0.00029723	343621
Low density lipoprotein	rs2255141	G	A	0.725848	-0.018858	0.0026398	9.0956e-13	343621
Low density lipoprotein	rs2792751	C	T	0.726677	-0.019248	0.0026424	3.2439e-13	343621
Low density lipoprotein	rs72823020	A	T	0.131518	-0.02198	0.0034905	3.0369e-10	343621
Low density lipoprotein	rs1891110	A	G	0.555805	0.014244	0.0023678	1.792e-09	343621
Low density lipoprotein	rs12246352	G	A	0.10399	0.025707	0.003865	2.9135e-11	343621
Low density lipoprotein	rs11014154	A	G	0.280506	0.014181	0.0026443	8.1953e-08	343621
Low density lipoprotein	rs80276949	A	G	0.0230707	0.045645	0.0078537	6.1812e-09	343621
Low density lipoprotein	rs41274050	T	C	0.0100708	0.069007	0.011787	4.7854e-09	343621
Low density lipoprotein	rs1935	G	C	0.472476	0.011832	0.0023593	5.304e-07	343621
Low density lipoprotein	rs12355784	A	C	0.472801	0.011835	0.0023586	5.2293e-07	343621
Low density lipoprotein	rs17476364	C	T	0.109798	-0.023619	0.0037673	3.6254e-10	343621
Low density lipoprotein	rs7901016	C	T	0.0488311	-0.016876	0.0054593	0.0019936	343621
Low density lipoprotein	rs2068888	A	G	0.44869	-0.019733	0.0023644	7.098e-17	343621
Low density lipoprotein	rs2761311	T	C	0.575106	0.011318	0.0023921	2.2288e-06	343621
Low density lipoprotein	rs12046278	C	T	0.345302	-0.013461	0.0024697	5.0224e-08	343621
Low density lipoprotein	rs112426331	A	G	0.0437909	-0.017678	0.0058509	0.0025157	343621
Low density lipoprotein	rs188608977	T	G	0.0105567	0.052758	0.011744	7.0463e-06	343621
Low density lipoprotein	rs6657811	T	A	0.130287	-0.096722	0.0035007	7.5438e-168	343621
Low density lipoprotein	rs646776	T	C	0.777398	0.11778	0.0028222	0	343621
Low density lipoprotein	rs6689611	A	G	0.0122566	-0.096262	0.01089	9.6258e-19	343621
Low density lipoprotein	rs17036085	G	A	0.0120406	-0.051102	0.010783	2.1448e-06	343621
Low density lipoprotein	rs76186504	T	C	0.0252427	-0.086749	0.0074909	5.245e-31	343621
Low density lipoprotein	rs10858093	T	C	0.0331415	0.028884	0.0067125	1.6848e-05	343621
Low density lipoprotein	rs55739424	T	G	0.0294454	0.024053	0.0069653	0.00055394	343621
Low density lipoprotein	rs115739682	A	T	0.190547	-0.018999	0.0030111	2.7973e-10	343621
Low density lipoprotein	rs7940646	C	T	0.689903	0.0052017	0.0025391	0.040494	343621
Low density lipoprotein	rs7350481	C	T	0.94083	-0.050807	0.005002	3.0974e-24	343621
Low density lipoprotein	rs11820589	A	G	0.0661196	0.056492	0.00473	7.1454e-33	343621
Low density lipoprotein	rs10790162	G	A	0.933029	-0.053287	0.0047101	1.1412e-29	343621
Low density lipoprotein	rs964184	C	G	0.867818	-0.057839	0.0034715	2.6487e-62	343621
Low density lipoprotein	rs3135507	T	C	0.0242238	0.023752	0.0076924	0.0020167	343621
Low density lipoprotein	rs3135506	C	G	0.0624664	0.060056	0.0048538	3.7195e-35	343621
Low density lipoprotein	rs138326449	A	G	0.00156564	-0.17868	0.031794	1.9121e-08	343621
Low density lipoprotein	rs141469619	G	A	0.0100888	0.062159	0.012421	5.6035e-07	343621
Low density lipoprotein	rs10047462	T	G	0.907082	-0.024777	0.004056	1.0063e-09	343621
Low density lipoprotein	rs10892063	C	A	0.659198	-0.012517	0.0024825	4.607e-07	343621
Low density lipoprotein	rs186808413	T	C	0.0111713	-0.004375	0.011229	0.69682	343621
Low density lipoprotein	rs12970	A	G	0.0598958	-0.021794	0.0049603	1.115e-05	343621
Low density lipoprotein	rs8177399	T	C	0.0213791	0.068155	0.0081484	6.0724e-17	343621
Low density lipoprotein	rs112771035	G	C	0.0720859	0.055414	0.0045526	4.4597e-34	343621
Low density lipoprotein	rs11220462	A	G	0.13292	0.040434	0.0034608	1.5677e-31	343621
Low density lipoprotein	rs10128711	C	T	0.739969	0.015138	0.0026833	1.6849e-08	343621
Low density lipoprotein	rs11024739	A	C	0.742321	0.014985	0.0026929	2.6278e-08	343621
Low density lipoprotein	rs10832963	G	T	0.74528	0.015295	0.0027084	1.633e-08	343621
Low density lipoprotein	rs546240	T	C	0.619956	-0.0093684	0.0024284	0.00011443	343621
Low density lipoprotein	rs190104	A	G	0.138909	0.013753	0.0034052	5.3745e-05	343621
Low density lipoprotein	rs2167079	T	C	0.302735	-0.0044971	0.0025583	0.07878	343621
Low density lipoprotein	rs267733	G	A	0.161416	-0.015683	0.0031978	9.3732e-07	343621
Low density lipoprotein	rs7108486	C	T	0.0236313	-0.036333	0.0078042	3.2327e-06	343621
Low density lipoprotein	rs11601507	A	C	0.0683981	0.0333	0.0045986	4.4523e-13	343621
Low density lipoprotein	rs174546	T	C	0.345415	-0.031289	0.0024754	1.2924e-36	343621
Low density lipoprotein	rs174547	C	T	0.345612	-0.031246	0.0024759	1.6638e-36	343621
Low density lipoprotein	rs174550	C	T	0.345385	-0.031287	0.0024753	1.3053e-36	343621
Low density lipoprotein	rs174564	G	A	0.349573	-0.031303	0.0024697	8.3382e-37	343621
Low density lipoprotein	rs35169799	T	C	0.0641359	0.0079248	0.0047999	0.098732	343621
Low density lipoprotein	rs12078100	G	C	0.624293	0.010516	0.0024361	1.5846e-05	343621
Low density lipoprotein	rs12801636	A	G	0.224748	0.014511	0.0028195	2.6534e-07	343621
Low density lipoprotein	rs10896125	C	G	0.239346	-0.017034	0.0027552	6.3179e-10	343621
Low density lipoprotein	rs3816492	T	C	0.239675	-0.016832	0.0027541	9.8761e-10	343621
Low density lipoprotein	rs1011731	A	G	0.566851	-0.0041585	0.0023759	0.080079	343621
Low density lipoprotein	rs17447211	G	C	0.328443	0.012735	0.0025079	3.8129e-07	343621
Low density lipoprotein	rs20558	C	T	0.571091	0.00972	0.0023757	4.2891e-05	343621
Low density lipoprotein	rs6667939	T	C	0.720348	0.016209	0.0026386	8.0974e-10	343621
Low density lipoprotein	rs10861661	C	A	0.24781	-1.3233e-05	0.0027288	0.99613	343621
Low density lipoprotein	rs3184504	C	T	0.517975	0.026021	0.0023549	2.2326e-28	343621
Low density lipoprotein	rs597808	G	A	0.516774	0.026382	0.0023623	5.907e-29	343621
Low density lipoprotein	rs233721	A	T	0.643887	0.01962	0.0024779	2.4222e-15	343621
Low density lipoprotein	rs1169288	C	A	0.312281	0.023924	0.0025526	7.1313e-21	343621
Low density lipoprotein	rs1183910	A	G	0.307228	0.023366	0.0025521	5.4336e-20	343621
Low density lipoprotein	rs7310409	G	A	0.623153	-0.019504	0.0024312	1.0414e-15	343621
Low density lipoprotein	rs1169292	T	C	0.307684	0.024066	0.0025568	4.8676e-21	343621
Low density lipoprotein	rs11057397	T	C	0.336658	-0.011308	0.0024936	5.7698e-06	343621
Low density lipoprotein	rs11057401	A	T	0.31123	-0.01007	0.0025396	7.342e-05	343621
Low density lipoprotein	rs112403212	T	C	0.139224	0.016921	0.003422	7.6293e-07	343621
Low density lipoprotein	rs11057830	A	G	0.138924	0.016849	0.0034179	8.2332e-07	343621
Low density lipoprotein	rs2785990	T	C	0.652972	0.0068474	0.0024728	0.0056214	343621
Low density lipoprotein	rs2785980	C	T	0.343163	-0.0066318	0.0024765	0.0074084	343621
Low density lipoprotein	rs2807854	C	T	0.673286	0.019413	0.0025113	1.0758e-14	343621
Low density lipoprotein	rs2738755	T	C	0.32903	-0.013361	0.0025055	9.6877e-08	343621
Low density lipoprotein	rs4149056	C	T	0.150846	-0.0022918	0.003286	0.48553	343621
Low density lipoprotein	rs4846914	A	G	0.607293	-0.0044681	0.0024119	0.063949	343621
Low density lipoprotein	rs10127775	T	A	0.607531	-0.0044757	0.0024133	0.063656	343621
Low density lipoprotein	rs10489615	G	A	0.614559	-0.0045264	0.0024196	0.061382	343621
Low density lipoprotein	rs656521	A	G	0.512023	0.013631	0.0023651	8.2565e-09	343621
Low density lipoprotein	rs556107	T	C	0.522246	0.0355	0.0023635	5.5905e-51	343621
Low density lipoprotein	rs1077514	T	C	0.857914	0.015394	0.0033659	4.7967e-06	343621
Low density lipoprotein	rs6426328	T	G	0.48889	0.0097599	0.0023601	3.5451e-05	343621
Low density lipoprotein	rs2160994	C	T	0.647053	0.017871	0.0024649	4.1795e-13	343621
Low density lipoprotein	rs10876450	C	T	0.174936	0.013488	0.0030957	1.3194e-05	343621
Low density lipoprotein	rs10903129	G	A	0.558913	0.025073	0.0023683	3.4546e-26	343621
Low density lipoprotein	rs2122982	A	G	0.241308	-0.0164	0.0027471	2.377e-09	343621
Low density lipoprotein	rs1106766	T	C	0.242067	-0.015824	0.0027429	7.9765e-09	343621
Low density lipoprotein	rs61775180	T	C	0.418656	-0.025692	0.0023929	6.9009e-27	343621
Low density lipoprotein	rs35882350	G	A	0.262423	0.014276	0.0026742	9.3817e-08	343621
Low density lipoprotein	rs114165349	C	G	0.0235954	0.056788	0.0078149	3.6915e-13	343621
Low density lipoprotein	rs12748152	T	C	0.0811683	0.011806	0.0043104	0.0061656	343621
Low density lipoprotein	rs61754230	T	C	0.0197858	0.043218	0.008423	2.8856e-07	343621
Low density lipoprotein	rs4771674	G	A	0.624511	0.012165	0.0024383	6.062e-07	343621
Low density lipoprotein	rs6602909	C	T	0.325383	0.022452	0.002516	4.5243e-19	343621
Low density lipoprotein	rs4942486	C	T	0.524909	-0.017166	0.0023554	3.1537e-13	343621
Low density lipoprotein	rs2238162	T	C	0.524605	-0.017228	0.0023556	2.6062e-13	343621
Low density lipoprotein	rs138358301	G	A	0.00643006	0.0049862	0.014699	0.73445	343621
Low density lipoprotein	rs16826069	G	A	0.213234	-0.0050761	0.0028761	0.077579	343621
Low density lipoprotein	rs4660293	G	A	0.234589	-0.0043005	0.0027803	0.12191	343621
Low density lipoprotein	rs11621792	T	C	0.454066	0.018268	0.0023789	1.6039e-14	343621
Low density lipoprotein	rs8017377	A	G	0.475366	0.01645	0.0023544	2.8204e-12	343621
Low density lipoprotein	rs7157785	T	G	0.159875	0.015065	0.0032159	2.8073e-06	343621
Low density lipoprotein	rs34767236	A	G	0.378261	0.01147	0.0024315	2.3885e-06	343621
Low density lipoprotein	rs9646133	T	G	0.303028	-0.011667	0.0025724	5.7529e-06	343621
Low density lipoprotein	rs10151436	T	A	0.11226	-0.020625	0.0037345	3.3359e-08	343621
Low density lipoprotein	rs13379043	C	T	0.278778	-0.01188	0.0026742	8.8973e-06	343621
Low density lipoprotein	rs145730801	C	T	0.0451918	0.034401	0.0057622	2.3733e-09	343621
Low density lipoprotein	rs28929474	T	C	0.020291	0.012264	0.0083572	0.14225	343621
Low density lipoprotein	rs4965894	C	T	0.403505	-0.007554	0.0024067	0.0016973	343621
Low density lipoprotein	rs3803357	A	C	0.47441	-0.0016058	0.0023586	0.49598	343621
Low density lipoprotein	rs3742970	A	C	0.0955595	-0.0033675	0.0040104	0.40108	343621
Low density lipoprotein	rs55707100	T	C	0.0247858	-0.0013695	0.0075697	0.85643	343621
Low density lipoprotein	rs10851478	C	T	0.41776	-0.011676	0.0023855	9.8502e-07	343621
Low density lipoprotein	rs11206510	C	T	0.187892	-0.047599	0.003009	2.4128e-56	343621
Low density lipoprotein	rs2479409	A	G	0.651596	-0.034717	0.0024667	5.6203e-45	343621
Low density lipoprotein	rs11591147	T	G	0.0176733	-0.34847	0.0088975	0	343621
Low density lipoprotein	rs472495	T	G	0.650973	0.042155	0.0024701	2.8169e-65	343621
Low density lipoprotein	rs11206517	G	T	0.0325504	0.068038	0.0066323	1.0927e-24	343621
Low density lipoprotein	rs505151	A	G	0.968398	-0.069428	0.0067181	4.9672e-25	343621
Low density lipoprotein	rs72733928	T	A	0.0598584	0.024828	0.0049901	6.5116e-07	343621
Low density lipoprotein	rs10468017	T	C	0.297034	0.020022	0.0025773	7.9669e-15	343621
Low density lipoprotein	rs261290	C	T	0.653243	-0.019136	0.0024762	1.0962e-14	343621
Low density lipoprotein	rs1532085	G	A	0.613296	-0.018407	0.0024171	2.6378e-14	343621
Low density lipoprotein	rs1800588	T	C	0.215973	0.022249	0.0028588	7.1318e-15	343621
Low density lipoprotein	rs473224	G	T	0.854185	-0.021233	0.0033746	3.1388e-10	343621
Low density lipoprotein	rs72749770	T	C	0.454027	0.010368	0.0023721	1.2379e-05	343621
Low density lipoprotein	rs41434449	T	A	0.133207	0.018862	0.0034671	5.3203e-08	343621
Low density lipoprotein	rs17457613	C	G	0.0233185	-0.034813	0.007949	1.1893e-05	343621
Low density lipoprotein	rs112987086	T	G	0.723788	0.01878	0.0026601	1.6684e-12	343621
Low density lipoprotein	rs56402930	G	A	0.906942	-0.017808	0.0040569	1.1364e-05	343621
Low density lipoprotein	rs7200543	G	A	0.295733	-0.0009828	0.0025757	0.70278	343621
Low density lipoprotein	rs1135999	G	A	0.295658	-0.0009256	0.0025761	0.71937	343621
Low density lipoprotein	rs12239737	A	T	0.342634	-0.040731	0.0025284	2.3008e-58	343621
Low density lipoprotein	rs10889353	C	A	0.35388	-0.039573	0.0024612	3.7611e-58	343621
Low density lipoprotein	rs1421085	C	T	0.401845	-0.012569	0.0024027	1.6845e-07	343621
Low density lipoprotein	rs1561139	T	G	0.423718	-0.0089821	0.0023848	0.0001657	343621
Low density lipoprotein	rs9989419	G	A	0.606159	-0.018605	0.0024065	1.0695e-14	343621
Low density lipoprotein	rs173539	T	C	0.332086	-0.032376	0.0024972	1.9657e-38	343621
Low density lipoprotein	rs247616	T	C	0.325758	-0.033836	0.002514	2.7834e-41	343621
Low density lipoprotein	rs3764261	A	C	0.325626	-0.033838	0.002512	2.3853e-41	343621
Low density lipoprotein	rs9939224	G	T	0.790564	-0.029997	0.0028932	3.4929e-25	343621
Low density lipoprotein	rs7499892	T	C	0.178432	0.033071	0.0030739	5.4476e-27	343621
Low density lipoprotein	rs5880	C	G	0.0561942	0.036145	0.0050947	1.2999e-12	343621
Low density lipoprotein	rs62049427	A	G	0.0683843	0.021402	0.0048974	1.2419e-05	343621
Low density lipoprotein	rs145090930	C	T	0.0639988	-0.029916	0.0050702	3.6313e-09	343621
Low density lipoprotein	rs2335708	G	A	0.334706	0.02313	0.0026146	9.0517e-19	343621
Low density lipoprotein	rs34042070	G	C	0.185831	0.050294	0.003036	1.3044e-61	343621
Low density lipoprotein	rs2000999	A	G	0.187934	0.049659	0.0030082	3.4055e-61	343621
Low density lipoprotein	rs1862719	G	A	0.756817	-0.012598	0.0027904	6.339e-06	343621
Low density lipoprotein	rs12443634	C	A	0.712458	-0.0041621	0.0026238	0.11268	343621
Low density lipoprotein	rs2925979	C	T	0.698975	-0.0023257	0.0025661	0.36476	343621
Low density lipoprotein	rs4782568	G	C	0.45347	-0.017858	0.0023802	6.2529e-14	343621
Low density lipoprotein	rs12948283	C	G	0.290397	0.010451	0.0026911	0.00010293	343621
Low density lipoprotein	rs7946	T	C	0.757341	-0.0015416	0.0027478	0.57478	343621
Low density lipoprotein	rs74454529	A	G	0.0581654	0.020289	0.0050451	5.7854e-05	343621
Low density lipoprotein	rs704	A	G	0.47525	0.015856	0.0023558	1.6928e-11	343621
Low density lipoprotein	rs2058122	C	T	0.855888	0.017213	0.0033801	3.5336e-07	343621
Low density lipoprotein	rs12603885	A	G	0.698339	0.017125	0.0025632	2.3739e-11	343621
Low density lipoprotein	rs11080150	G	A	0.303052	-0.016758	0.0025602	5.9427e-11	343621
Low density lipoprotein	rs112220485	C	T	0.086992	0.019344	0.0042066	4.2574e-06	343621
Low density lipoprotein	rs72836561	T	C	0.0318333	-0.020455	0.0067071	0.0022902	343621
Low density lipoprotein	rs12453522	G	A	0.16723	0.0023167	0.0031573	0.4631	343621
Low density lipoprotein	rs189052	T	A	0.909403	-0.011207	0.004325	0.009564	343621
Low density lipoprotein	rs36043200	A	G	0.515189	-0.024526	0.0023636	3.2101e-25	343621
Low density lipoprotein	rs11871606	A	C	0.499532	-0.023236	0.0023555	5.9833e-23	343621
Low density lipoprotein	rs3096644	T	G	0.318836	-0.017076	0.002535	1.6293e-11	343621
Low density lipoprotein	rs1801689	C	A	0.0298898	0.06495	0.0069122	5.677e-21	343621
Low density lipoprotein	rs60856912	T	G	0.16245	0.013135	0.003209	4.257e-05	343621
Low density lipoprotein	rs34931250	T	C	0.0611292	0.022212	0.0049122	6.1305e-06	343621
Low density lipoprotein	rs77542162	G	A	0.0230084	0.13062	0.0078565	4.8187e-62	343621
Low density lipoprotein	rs72631343	G	C	0.127322	-0.031464	0.0035279	4.739e-19	343621
Low density lipoprotein	rs55714927	T	C	0.192268	-0.02881	0.0029871	5.2015e-22	343621
Low density lipoprotein	rs314253	C	T	0.350427	-0.015604	0.0024627	2.3616e-10	343621
Low density lipoprotein	rs4485425	G	A	0.714855	0.010923	0.002618	3.0162e-05	343621
Low density lipoprotein	rs2125345	C	T	0.293612	-0.010072	0.0025889	0.00010005	343621
Low density lipoprotein	rs12948394	T	C	0.483999	-0.017507	0.002393	2.5635e-13	343621
Low density lipoprotein	rs2292642	T	C	0.603874	0.014036	0.0024075	5.547e-09	343621
Low density lipoprotein	rs4129767	A	G	0.489942	0.017356	0.002354	1.6739e-13	343621
Low density lipoprotein	rs77960347	G	A	0.0135191	0.071137	0.010194	2.9982e-12	343621
Low density lipoprotein	rs7241918	T	G	0.822267	0.016948	0.0030924	4.2452e-08	343621
Low density lipoprotein	rs489693	A	C	0.325662	-0.0060946	0.0025123	0.015273	343621
Low density lipoprotein	rs12970134	A	G	0.266941	-0.0049731	0.0026606	0.061602	343621
Low density lipoprotein	rs143020224	G	C	0.11849	-0.17628	0.0036334	0	343621
Low density lipoprotein	rs6511720	T	G	0.118871	-0.17743	0.0036249	0	343621
Low density lipoprotein	rs11669576	A	G	0.0505172	0.03844	0.0053858	9.5357e-13	343621
Low density lipoprotein	rs2738447	C	A	0.592597	0.042599	0.0023976	1.3692e-70	343621
Low density lipoprotein	rs11557092	C	T	0.739128	0.012615	0.0027053	3.1178e-06	343621
Low density lipoprotein	rs7188	C	A	0.327631	0.045916	0.0025048	5.0758e-75	343621
Low density lipoprotein	rs7249565	A	G	0.416204	0.014999	0.0023906	3.523e-10	343621
Low density lipoprotein	rs62120394	A	G	0.291166	0.017487	0.0026009	1.7774e-11	343621
Low density lipoprotein	rs58542926	T	C	0.0754304	-0.10798	0.0044567	1.4124e-129	343621
Low density lipoprotein	rs8107974	T	A	0.0763938	-0.10736	0.0044349	2.4016e-129	343621
Low density lipoprotein	rs188247550	T	C	0.0130802	-0.12427	0.010743	6.1212e-31	343621
Low density lipoprotein	rs7515577	A	C	0.792308	0.018391	0.0028924	2.0391e-10	343621
Low density lipoprotein	rs731839	A	G	0.665991	0.001763	0.0024965	0.48005	343621
Low density lipoprotein	rs8182584	G	T	0.626175	0.0014524	0.0024328	0.5505	343621
Low density lipoprotein	rs56113850	C	T	0.577562	0.012879	0.0023819	6.4226e-08	343621
Low density lipoprotein	rs2021092	C	T	0.187895	-0.016816	0.0030177	2.5145e-08	343621
Low density lipoprotein	rs62119267	C	A	0.0233462	-0.25571	0.0080087	2.2164e-223	343621
Low density lipoprotein	rs62120573	C	T	0.0698087	0.022761	0.0046238	8.5443e-07	343621
Low density lipoprotein	rs150820726	T	A	0.0101234	0.067675	0.012076	2.0936e-08	343621
Low density lipoprotein	rs531660643	T	G	0.023396	-0.3477	0.0080222	0	343621
Low density lipoprotein	rs113330691	A	G	0.0352124	-0.21394	0.0063926	3.7008e-245	343621
Low density lipoprotein	rs28399654	A	G	0.0330376	-0.23123	0.0065751	1.9186e-270	343621
Low density lipoprotein	rs148601586	G	C	0.0134609	0.13451	0.010426	4.5229e-38	343621
Low density lipoprotein	rs375972689	G	T	0.0108072	0.17131	0.011434	9.9296e-51	343621
Low density lipoprotein	rs113743631	A	G	0.0210593	0.053416	0.0086231	5.8502e-10	343621
Low density lipoprotein	rs157580	A	G	0.604109	0.088733	0.0024008	1.9601e-298	343621
Low density lipoprotein	rs769449	A	G	0.12698	0.18254	0.003517	0	343621
Low density lipoprotein	rs7412	T	C	0.0804374	-0.47149	0.0042573	0	343621
Low density lipoprotein	rs439401	C	T	0.638635	0.021817	0.0024517	5.6642e-19	343621
Low density lipoprotein	rs445925	A	G	0.108677	-0.31069	0.0037417	0	343621
Low density lipoprotein	rs12691088	A	G	0.021613	0.18691	0.0087338	1.5375e-101	343621
Low density lipoprotein	rs138692741	T	C	0.0359917	0.059706	0.0065395	6.8856e-20	343621
Low density lipoprotein	rs1800437	C	G	0.192882	-0.015712	0.0029751	1.2841e-07	343621
Low density lipoprotein	rs73045960	G	A	0.0160482	-0.12	0.0093619	1.3334e-37	343621
Low density lipoprotein	rs145725232	A	G	0.0153256	-0.050998	0.010082	4.231e-07	343621
Low density lipoprotein	rs516316	C	G	0.51046	0.028723	0.0023631	5.4909e-34	343621
Low density lipoprotein	rs492602	G	A	0.510404	0.028607	0.002363	9.9397e-34	343621
Low density lipoprotein	rs2287922	A	G	0.538106	0.027168	0.0023668	1.7041e-30	343621
Low density lipoprotein	rs2280401	A	G	0.158623	-0.011985	0.0032204	0.000198	343621
Low density lipoprotein	rs142385484	T	C	0.148301	-0.01392	0.0033656	3.5354e-05	343621
Low density lipoprotein	rs399970	G	T	0.249734	0.012053	0.0027214	9.4785e-06	343621
Low density lipoprotein	rs35081008	T	C	0.147138	-0.034926	0.0033467	1.7117e-25	343621
Low density lipoprotein	rs891088	G	A	0.262162	-0.0011343	0.0026718	0.67117	343621
Low density lipoprotein	rs7248104	A	G	0.41478	0.0039885	0.0023905	0.095224	343621
Low density lipoprotein	rs116843064	A	G	0.0195795	-0.0047604	0.0084988	0.5754	343621
Low density lipoprotein	rs7255436	A	C	0.515356	0.0073288	0.0023576	0.0018801	343621
Low density lipoprotein	rs364585	G	A	0.605962	0.010464	0.0024088	1.3991e-05	343621
Low density lipoprotein	rs1132274	A	C	0.155095	0.0091489	0.0032459	0.004823	343621
Low density lipoprotein	rs969075	C	T	0.663969	0.011902	0.0025047	2.018e-06	343621
Low density lipoprotein	rs2618566	T	G	0.661617	-0.02344	0.0024858	4.1357e-21	343621
Low density lipoprotein	rs6050464	A	C	0.49231	0.011491	0.0023532	1.044e-06	343621
Low density lipoprotein	rs7261862	C	T	0.149104	-0.023564	0.0033039	9.8927e-13	343621
Low density lipoprotein	rs224424	G	A	0.20837	-0.02201	0.0028982	3.1018e-14	343621
Low density lipoprotein	rs6016373	G	A	0.408117	-0.025221	0.00244	4.8433e-25	343621
Low density lipoprotein	rs7260871	G	A	0.0368043	-0.035581	0.0064331	3.1864e-08	343621
Low density lipoprotein	rs1883711	C	G	0.030982	0.10801	0.0069097	4.6125e-55	343621
Low density lipoprotein	rs6029526	A	T	0.476399	0.025169	0.0023588	1.4156e-26	343621
Low density lipoprotein	rs6093446	A	G	0.286986	0.019959	0.0026046	1.8197e-14	343621
Low density lipoprotein	rs1800961	T	C	0.0314845	-0.060034	0.0067477	5.7674e-19	343621
Low density lipoprotein	rs6073958	C	T	0.198492	0.017156	0.0029525	6.2318e-09	343621
Low density lipoprotein	rs7679	C	T	0.187323	0.016152	0.0030192	8.8044e-08	343621
Low density lipoprotein	rs73075609	T	C	0.0274451	0.035676	0.007245	8.4724e-07	343621
Low density lipoprotein	rs2256814	A	G	0.198075	0.015603	0.0029599	1.3546e-07	343621
Low density lipoprotein	rs6062343	A	G	0.435309	-0.0035965	0.0023795	0.13067	343621
Low density lipoprotein	rs6090101	A	G	0.201418	0.018229	0.0029827	9.8824e-10	343621
Low density lipoprotein	rs7601412	G	A	0.856808	-0.019951	0.0033567	2.7919e-09	343621
Low density lipoprotein	rs17526895	G	A	0.0832973	-0.036789	0.0042612	5.9749e-18	343621
Low density lipoprotein	rs10490626	A	G	0.0843286	-0.037412	0.0042332	9.822e-19	343621
Low density lipoprotein	rs150474434	A	G	0.101879	-0.035689	0.0039197	8.6763e-20	343621
Low density lipoprotein	rs17050272	A	G	0.409749	-0.020919	0.0023938	2.3593e-18	343621
Low density lipoprotein	rs67038483	T	C	0.0449966	0.020754	0.0056752	0.00025524	343621
Low density lipoprotein	rs10432370	T	C	0.395947	0.015751	0.0024944	2.7144e-10	343621
Low density lipoprotein	rs6714750	G	A	0.186063	0.016766	0.0030902	5.7789e-08	343621
Low density lipoprotein	rs1888488	T	C	0.564006	0.012463	0.0023781	1.5987e-07	343621
Low density lipoprotein	rs7601153	G	C	0.397104	-0.011374	0.0024036	2.2216e-06	343621
Low density lipoprotein	rs13389219	T	C	0.393257	-0.013796	0.0024092	1.0277e-08	343621
Low density lipoprotein	rs12328675	C	T	0.119693	-0.012904	0.0036245	0.00037067	343621
Low density lipoprotein	rs7607980	C	T	0.119868	-0.012752	0.0036246	0.00043462	343621
Low density lipoprotein	rs2287623	A	G	0.603516	-0.01947	0.0024094	6.4463e-16	343621
Low density lipoprotein	rs3769823	G	A	0.718525	0.0021253	0.0026133	0.41607	343621
Low density lipoprotein	rs7569317	C	T	0.531426	0.018625	0.0023574	2.7809e-15	343621
Low density lipoprotein	rs2351524	C	T	0.872055	0.021647	0.003516	7.4406e-10	343621
Low density lipoprotein	rs6749689	C	T	0.554058	-0.0090278	0.0023715	0.00014082	343621
Low density lipoprotein	rs7603427	T	C	0.531561	0.010984	0.0023643	3.388e-06	343621
Low density lipoprotein	rs719148	A	G	0.775849	-0.017985	0.00282	1.8011e-10	343621
Low density lipoprotein	rs115704890	A	T	0.0837985	0.03003	0.0042605	1.8111e-12	343621
Low density lipoprotein	rs115692156	G	A	0.00830994	-0.084156	0.013374	3.1241e-10	343621
Low density lipoprotein	rs62122481	A	C	0.381822	0.064371	0.0024374	1.502e-153	343621
Low density lipoprotein	rs1801702	G	C	0.0186963	-0.07446	0.0086927	1.0774e-17	343621
Low density lipoprotein	rs676210	A	G	0.204191	-0.048467	0.002919	6.8856e-62	343621
Low density lipoprotein	rs533617	C	T	0.0397861	-0.11964	0.0060183	6.9057e-88	343621
Low density lipoprotein	rs12713843	T	C	0.00509422	-0.19364	0.016581	1.6654e-31	343621
Low density lipoprotein	rs12720796	C	A	0.019974	0.051784	0.0084113	7.4455e-10	343621
Low density lipoprotein	rs1367117	A	G	0.338817	0.082043	0.002482	3.0448e-239	343621
Low density lipoprotein	rs60403635	C	T	0.0436344	-0.079809	0.0057841	2.6916e-43	343621
Low density lipoprotein	rs541041	A	G	0.821974	0.10164	0.003073	1.5556e-239	343621
Low density lipoprotein	rs1250258	T	C	0.735707	0.011864	0.0026744	9.1621e-06	343621
Low density lipoprotein	rs35665085	A	G	0.0562025	0.0082813	0.0051071	0.1049	343621
Low density lipoprotein	rs1344642	A	G	0.447318	-0.0083842	0.0023678	0.00039886	343621
Low density lipoprotein	rs11693526	C	T	0.0719696	0.016771	0.0048553	0.00055204	343621
Low density lipoprotein	rs2943641	C	T	0.647483	-0.0011379	0.0024619	0.64393	343621
Low density lipoprotein	rs11568318	A	C	0.066964	0.025676	0.0046964	4.5762e-08	343621
Low density lipoprotein	rs887829	T	C	0.314688	-0.0066267	0.0025335	0.0089072	343621
Low density lipoprotein	rs1053593	T	G	0.649757	-0.011867	0.002465	1.4785e-06	343621
Low density lipoprotein	rs738322	G	A	0.472286	-0.0042535	0.0023564	0.07106	343621
Low density lipoprotein	rs2076674	C	T	0.338439	0.012872	0.0024869	2.2693e-07	343621
Low density lipoprotein	rs138354	C	T	0.533828	-0.013625	0.0023586	7.6202e-09	343621
Low density lipoprotein	rs59104589	T	C	0.360035	-0.01117	0.0024507	5.1716e-06	343621
Low density lipoprotein	rs738409	G	C	0.215715	-0.0069066	0.0028557	0.015585	343621
Low density lipoprotein	rs13268	G	A	0.0255237	-0.025094	0.0074583	0.00076688	343621
Low density lipoprotein	rs1042311	T	C	0.00602031	0.047554	0.016422	0.0037824	343621
Low density lipoprotein	rs9616822	A	G	0.351607	0.012886	0.0024666	1.7493e-07	343621
Low density lipoprotein	rs142787485	G	A	0.0408063	-0.028109	0.0062377	6.5997e-06	343621
Low density lipoprotein	rs13394970	G	T	0.608975	0.012198	0.0024171	4.505e-07	343621
Low density lipoprotein	rs1049817	G	A	0.399688	-0.014686	0.0024022	9.7631e-10	343621
Low density lipoprotein	rs1260326	C	T	0.606851	-0.035039	0.0024076	5.7205e-48	343621
Low density lipoprotein	rs1260333	G	A	0.566275	-0.027189	0.0023721	2.0713e-30	343621
Low density lipoprotein	rs12990177	T	A	0.515546	0.013523	0.0023977	1.7017e-08	343621
Low density lipoprotein	rs11556157	T	A	0.245685	0.014593	0.0027417	1.0238e-07	343621
Low density lipoprotein	rs4299376	T	G	0.676545	-0.05187	0.0025149	1.8823e-94	343621
Low density lipoprotein	rs4245791	T	C	0.674755	-0.050865	0.0025096	2.7804e-91	343621
Low density lipoprotein	rs6709904	G	A	0.111086	-0.041797	0.0037584	1.0045e-28	343621
Low density lipoprotein	rs11125936	C	T	0.0919215	-0.026514	0.0040656	6.9736e-11	343621
Low density lipoprotein	rs4671050	T	G	0.313106	-0.019845	0.002543	6.0413e-15	343621
Low density lipoprotein	rs12471768	C	T	0.705445	0.01451	0.0025849	1.9873e-08	343621
Low density lipoprotein	rs12054451	G	T	0.257965	0.015143	0.0027056	2.1871e-08	343621
Low density lipoprotein	rs13076933	G	T	0.258372	-0.019491	0.0026978	5.0283e-13	343621
Low density lipoprotein	rs1801282	G	C	0.120355	-0.00062854	0.0036097	0.86177	343621
Low density lipoprotein	rs2290159	C	G	0.217005	-0.018248	0.002852	1.5704e-10	343621
Low density lipoprotein	rs113177823	A	G	0.0549511	-0.03696	0.0052531	1.9848e-12	343621
Low density lipoprotein	rs645040	T	G	0.773548	0.0063311	0.0028122	0.024367	343621
Low density lipoprotein	rs3932048	G	C	0.322652	0.011082	0.0025231	1.122e-05	343621
Low density lipoprotein	rs9832727	G	C	0.339952	-0.015238	0.0024867	8.9141e-10	343621
Low density lipoprotein	rs7640978	T	C	0.0891128	-0.034954	0.0041269	2.4715e-17	343621
Low density lipoprotein	rs9834932	G	A	0.0889467	-0.035062	0.0041339	2.2287e-17	343621
Low density lipoprotein	rs3821838	C	T	0.94671	0.020567	0.0052574	9.1563e-05	343621
Low density lipoprotein	rs13326165	G	A	0.794815	0.006384	0.0029085	0.028167	343621
Low density lipoprotein	rs2251219	C	T	0.387415	0.0069645	0.0024174	0.0039646	343621
Low density lipoprotein	rs9311651	G	A	0.169102	-0.0014678	0.0031378	0.63994	343621
Low density lipoprotein	rs13315871	A	G	0.0868896	-0.028708	0.0041849	6.9057e-12	343621
Low density lipoprotein	rs71311871	G	A	0.0823754	-0.031325	0.0042936	2.9796e-13	343621
Low density lipoprotein	rs55921103	T	G	0.650995	0.013727	0.0024871	3.4037e-08	343621
Low density lipoprotein	rs1126673	T	C	0.697537	0.0036455	0.002563	0.15492	343621
Low density lipoprotein	rs1229984	C	T	0.977689	0.0545	0.0079755	8.3052e-12	343621
Low density lipoprotein	rs3816873	C	T	0.253955	-0.0093353	0.0027053	0.00055909	343621
Low density lipoprotein	rs13107325	T	C	0.0748227	-0.023756	0.0044794	1.137e-07	343621
Low density lipoprotein	rs58148580	T	C	0.109047	0.014875	0.0037749	8.1296e-05	343621
Low density lipoprotein	rs6054	T	C	0.00591926	0.093266	0.015833	3.8494e-09	343621
Low density lipoprotein	rs2137234	C	T	0.193519	0.0084559	0.0029794	0.0045379	343621
Low density lipoprotein	rs6818397	G	T	0.617843	-0.012388	0.0024393	3.8072e-07	343621
Low density lipoprotein	rs13108218	G	A	0.618034	-0.018747	0.0024442	1.7209e-14	343621
Low density lipoprotein	rs3748034	T	G	0.141144	0.016977	0.0033735	4.8437e-07	343621
Low density lipoprotein	rs6831256	G	A	0.421567	0.013945	0.0023852	5.0217e-09	343621
Low density lipoprotein	rs278981	C	T	0.757428	0.013693	0.0027138	4.5248e-07	343621
Low density lipoprotein	rs976002	G	A	0.247701	0.023499	0.0027287	7.2262e-18	343621
Low density lipoprotein	rs9884390	C	T	0.237043	0.025169	0.0028039	2.8052e-19	343621
Low density lipoprotein	rs576573069	G	T	0.67804	0.012475	0.0025721	1.234e-06	343621
Low density lipoprotein	rs72663045	G	T	0.0203339	0.032414	0.0083876	0.00011131	343621
Low density lipoprotein	rs1458038	T	C	0.292705	-0.019256	0.0025959	1.1922e-13	343621
Low density lipoprotein	rs2705619	A	G	0.704728	0.01337	0.0025839	2.289e-07	343621
Low density lipoprotein	rs442177	T	G	0.593037	0.011477	0.002395	1.6524e-06	343621
Low density lipoprotein	rs7734476	A	G	0.548491	0.02155	0.0023639	7.8002e-20	343621
Low density lipoprotein	rs4530754	A	G	0.543143	0.020666	0.0023603	2.0414e-18	343621
Low density lipoprotein	rs26008	C	T	0.942106	0.0088306	0.0050334	0.079364	343621
Low density lipoprotein	rs1016988	C	T	0.188941	-0.016389	0.0030053	4.9473e-08	343621
Low density lipoprotein	rs1003533	T	C	0.186144	-0.016461	0.0030296	5.5367e-08	343621
Low density lipoprotein	rs6882076	C	T	0.635787	0.033916	0.0024431	8.3504e-44	343621
Low density lipoprotein	rs6874202	C	T	0.635802	0.033943	0.0024433	7.2751e-44	343621
Low density lipoprotein	rs1501908	C	G	0.635945	0.033591	0.0024449	6.0517e-43	343621
Low density lipoprotein	rs351855	A	G	0.296353	-0.0042667	0.0025778	0.09789	343621
Low density lipoprotein	rs116734477	T	C	0.0413213	-0.051152	0.0059256	6.0399e-18	343621
Low density lipoprotein	rs4311394	G	A	0.253045	-0.0010727	0.0027087	0.69209	343621
Low density lipoprotein	rs459193	G	A	0.747038	-0.00033123	0.0028479	0.90741	343621
Low density lipoprotein	rs3936511	G	A	0.191693	0.01512	0.00301	5.0837e-07	343621
Low density lipoprotein	rs9686661	T	C	0.200235	0.014664	0.0029627	7.4364e-07	343621
Low density lipoprotein	rs4976033	G	A	0.400476	0.0030976	0.0024336	0.20308	343621
Low density lipoprotein	rs2925677	G	C	0.213581	-0.016083	0.0028685	2.0656e-08	343621
Low density lipoprotein	rs12654264	T	A	0.373697	0.060799	0.0024305	5.6724e-138	343621
Low density lipoprotein	rs3846662	G	A	0.422112	0.06037	0.0023803	8.7934e-142	343621
Low density lipoprotein	rs12916	C	T	0.399752	0.061397	0.002401	4.3225e-144	343621
Low density lipoprotein	rs9496567	A	G	0.24159	-0.017473	0.0027559	2.2958e-10	343621
Low density lipoprotein	rs56264193	C	G	0.358525	-0.0091786	0.0024547	0.00018466	343621
Low density lipoprotein	rs3822855	T	G	0.4009	0.018753	0.0024036	6.1144e-15	343621
Low density lipoprotein	rs1999930	T	C	0.304486	-0.0098677	0.0025587	0.00011506	343621
Low density lipoprotein	rs147539187	G	C	0.0725677	-0.015604	0.0045436	0.00059407	343621
Low density lipoprotein	rs2745353	T	C	0.519388	0.012501	0.0023567	1.1318e-07	343621
Low density lipoprotein	rs9491697	G	A	0.466032	0.013335	0.002364	1.6929e-08	343621
Low density lipoprotein	rs12197047	A	G	0.669602	0.013833	0.0025174	3.9133e-08	343621
Low density lipoprotein	rs9376090	C	T	0.259219	-0.01499	0.0026872	2.4315e-08	343621
Low density lipoprotein	rs7775698	T	C	0.262414	-0.014584	0.0026773	5.1123e-08	343621
Low density lipoprotein	rs7776054	G	A	0.262348	-0.014746	0.0026805	3.7744e-08	343621
Low density lipoprotein	rs71562509	T	G	0.59192	-0.0091861	0.0023996	0.00012907	343621
Low density lipoprotein	rs643381	A	C	0.52112	-0.0076521	0.0023562	0.0011636	343621
Low density lipoprotein	rs73025516	G	A	0.0439598	-0.032638	0.0057466	1.3513e-08	343621
Low density lipoprotein	rs12208357	T	C	0.0699859	0.056936	0.0046356	1.1454e-34	343621
Low density lipoprotein	rs146534110	T	G	0.0133931	0.062657	0.010254	9.9333e-10	343621
Low density lipoprotein	rs1564348	C	T	0.170561	0.033276	0.0031276	1.9729e-26	343621
Low density lipoprotein	rs7758229	T	G	0.354227	0.010795	0.0024607	1.1502e-05	343621
Low density lipoprotein	rs1810126	T	C	0.391731	0.015204	0.0024129	2.9608e-10	343621
Low density lipoprotein	rs117733303	G	A	0.0186119	0.08793	0.0087077	5.6802e-24	343621
Low density lipoprotein	rs3798220	C	T	0.0183904	0.089227	0.008758	2.2588e-24	343621
Low density lipoprotein	rs118039278	A	G	0.0806298	0.081931	0.0043411	2.0817e-79	343621
Low density lipoprotein	rs7770628	T	C	0.531925	-0.021539	0.0023576	6.5156e-20	343621
Low density lipoprotein	rs7746081	A	G	0.301393	-0.024199	0.0025705	4.79e-21	343621
Low density lipoprotein	rs3757354	T	C	0.201894	-0.023259	0.0029315	2.1271e-15	343621
Low density lipoprotein	rs9370867	G	A	0.461352	-0.019629	0.0023588	8.6999e-17	343621
Low density lipoprotein	rs1800562	A	G	0.0787582	-0.055171	0.004373	1.7552e-36	343621
Low density lipoprotein	rs79220007	C	T	0.0780398	-0.055346	0.0043903	1.9862e-36	343621
Low density lipoprotein	rs114802991	A	G	0.00619196	0.064268	0.014994	1.8189e-05	343621
Low density lipoprotein	rs3823379	C	T	0.512406	0.018607	0.0023543	2.7257e-15	343621
Low density lipoprotein	rs2517473	T	C	0.076607	0.019509	0.0044244	1.0373e-05	343621
Low density lipoprotein	rs3130564	T	C	0.257479	-0.015399	0.0026952	1.1085e-08	343621
Low density lipoprotein	rs1265097	A	C	0.0792566	0.036638	0.0043534	3.9079e-17	343621
Low density lipoprotein	rs3873379	C	T	0.280934	0.004221	0.0026199	0.10714	343621
Low density lipoprotein	rs2844529	A	G	0.30846	0.015571	0.0025494	1.0107e-09	343621
Low density lipoprotein	rs1051794	A	G	0.253429	0.016648	0.0027052	7.5552e-10	343621
Low density lipoprotein	rs3128982	G	A	0.351079	-0.0059131	0.0024667	0.01652	343621
Low density lipoprotein	rs377181093	G	A	0.0886661	0.026006	0.0043541	2.3336e-09	343621
Low density lipoprotein	rs1055569	T	C	0.294332	0.015534	0.0025798	1.7331e-09	343621
Low density lipoprotein	rs2516440	A	G	0.297133	0.015694	0.0025733	1.0704e-09	343621
Low density lipoprotein	rs2844480	T	C	0.197152	0.014319	0.0029579	1.2921e-06	343621
Low density lipoprotein	rs41273264	A	C	0.0155304	0.0075726	0.0095444	0.42754	343621
Low density lipoprotein	rs61995676	T	C	0.0164856	0.0049243	0.0092725	0.59538	343621
Low density lipoprotein	rs7775397	G	T	0.132311	-0.021664	0.0034749	4.5339e-10	343621
Low density lipoprotein	rs4935356	A	T	0.232689	0.02789	0.0028824	3.84e-22	343621
Low density lipoprotein	rs4935356	G	T	0.502261	0.0051449	0.0024518	0.03587	343621
Low density lipoprotein	rs9271366	A	G	0.848721	0.0084336	0.0032885	0.01033	343621
Low density lipoprotein	rs72848251	A	G	0.192787	0.03639	0.0030438	6.151e-33	343621
Low density lipoprotein	rs1129740	A	G	0.595118	-0.017436	0.002433	7.6935e-13	343621
Low density lipoprotein	rs13192471	C	T	0.140268	0.03854	0.0033827	4.5824e-30	343621
Low density lipoprotein	rs1057373	A	C	0.080364	0.0070862	0.0043396	0.10249	343621
Low density lipoprotein	rs6907508	G	A	0.11621	-0.026612	0.0036736	4.3622e-13	343621
Low density lipoprotein	rs913499	G	A	0.507888	-0.01036	0.0023603	1.1364e-05	343621
Low density lipoprotein	rs55804343	T	C	0.296961	0.013169	0.0025847	3.4885e-07	343621
Low density lipoprotein	rs9471975	C	T	0.582694	-0.011829	0.0023892	7.3875e-07	343621
Low density lipoprotein	rs998584	A	C	0.481942	0.0068418	0.0023617	0.0037683	343621
Low density lipoprotein	rs6905288	A	G	0.567349	0.0048867	0.0023763	0.039744	343621
Low density lipoprotein	rs1358980	T	C	0.483463	0.0066933	0.0023764	0.0048543	343621
Low density lipoprotein	rs9472138	T	C	0.291073	-0.005503	0.002586	0.033338	343621
Low density lipoprotein	rs2239619	A	C	0.606093	0.0079338	0.0024059	0.00097522	343621
Low density lipoprotein	rs2063643	G	A	0.180649	-0.012988	0.0030608	2.2031e-05	343621
Low density lipoprotein	rs10953298	T	C	0.235724	-0.019377	0.0027875	3.6182e-12	343621
Low density lipoprotein	rs4731702	T	C	0.495371	-0.0079219	0.0023528	0.00076014	343621
Low density lipoprotein	rs13230111	G	A	0.4949	-0.0082339	0.0023551	0.00047192	343621
Low density lipoprotein	rs972283	G	A	0.509214	0.007674	0.0023529	0.0011082	343621
Low density lipoprotein	rs4410790	C	T	0.634245	0.0044761	0.0024467	0.067336	343621
Low density lipoprotein	rs28406917	T	C	0.428304	0.012391	0.0023849	2.0407e-07	343621
Low density lipoprotein	rs4470903	G	C	0.217104	0.031196	0.002859	1.0264e-27	343621
Low density lipoprotein	rs12670798	C	T	0.247982	0.027899	0.0027261	1.4041e-24	343621
Low density lipoprotein	rs4722551	C	T	0.158748	0.026805	0.0032278	1.0079e-16	343621
Low density lipoprotein	rs11550029	A	G	0.190926	0.012929	0.0029982	1.6149e-05	343621
Low density lipoprotein	rs35803101	A	G	0.00434254	-0.079792	0.017875	8.0519e-06	343621
Low density lipoprotein	rs2240466	A	G	0.123789	-0.0013603	0.0035683	0.70304	343621
Low density lipoprotein	rs1178979	C	T	0.197622	-0.0026964	0.0029542	0.36138	343621
Low density lipoprotein	rs13247874	T	C	0.198684	-0.0030389	0.0029507	0.30306	343621
Low density lipoprotein	rs35332062	A	G	0.128333	-0.00077307	0.0035153	0.82594	343621
Low density lipoprotein	rs77312476	C	T	0.144371	0.017748	0.0033694	1.3853e-07	343621
Low density lipoprotein	rs45537841	T	C	0.180302	-0.015135	0.0030638	7.8226e-07	343621
Low density lipoprotein	rs112758337	A	G	0.185494	-0.015383	0.003029	3.8004e-07	343621
Low density lipoprotein	rs11776767	C	G	0.371235	-0.0045742	0.0024344	0.060248	343621
Low density lipoprotein	rs2737229	C	A	0.303856	-0.017622	0.0025592	5.7607e-12	343621
Low density lipoprotein	rs2737263	T	G	0.284221	-0.02167	0.0026114	1.0615e-16	343621
Low density lipoprotein	rs3947	A	G	0.264358	0.0058168	0.002666	0.029121	343621
Low density lipoprotein	rs2954029	T	A	0.465495	-0.052181	0.0023655	9.1797e-108	343621
Low density lipoprotein	rs2954033	G	A	0.696786	-0.039046	0.0025601	1.6741e-52	343621
Low density lipoprotein	rs28601761	G	C	0.421045	-0.060913	0.0024119	1.3377e-140	343621
Low density lipoprotein	rs2954038	A	C	0.699589	-0.044371	0.0025676	7.013e-67	343621
Low density lipoprotein	rs2124034	G	T	0.284893	0.012166	0.0026092	3.1218e-06	343621
Low density lipoprotein	rs28768427	A	G	0.530446	0.011238	0.0024242	3.5571e-06	343621
Low density lipoprotein	rs55831924	T	C	0.360801	0.017461	0.002464	1.3771e-12	343621
Low density lipoprotein	rs11136343	G	A	0.384051	0.014986	0.0024153	5.49e-10	343621
Low density lipoprotein	rs4921914	T	C	0.777283	-0.017901	0.0028389	2.8756e-10	343621
Low density lipoprotein	rs1495741	A	G	0.779152	-0.018812	0.002835	3.2336e-11	343621
Low density lipoprotein	rs139915535	G	A	0.0177356	0.015012	0.0089237	0.09252	343621
Low density lipoprotein	rs1801177	A	G	0.0172802	0.018333	0.0090295	0.042323	343621
Low density lipoprotein	rs268	G	A	0.0184804	0.0037253	0.0087504	0.67031	343621
Low density lipoprotein	rs301	C	T	0.234558	-0.011787	0.0027791	2.2216e-05	343621
Low density lipoprotein	rs326	G	A	0.292011	-0.014235	0.002589	3.833e-08	343621
Low density lipoprotein	rs328	G	C	0.100947	-0.013744	0.0039051	0.00043235	343621
Low density lipoprotein	rs13702	C	T	0.28551	-0.014313	0.0026074	4.036e-08	343621
Low density lipoprotein	rs10096633	T	C	0.122819	-0.014022	0.003586	9.223e-05	343621
Low density lipoprotein	rs59328596	A	G	0.148114	-0.018182	0.0033127	4.0532e-08	343621
Low density lipoprotein	rs117139027	A	G	0.0172691	-0.059821	0.0090396	3.6546e-11	343621
Low density lipoprotein	rs72638977	G	A	0.0345272	-0.030772	0.0064578	1.8888e-06	343621
Low density lipoprotein	rs10102164	A	G	0.2136	0.023018	0.0028706	1.0723e-15	343621
Low density lipoprotein	rs9298506	G	A	0.209369	0.024137	0.0028915	7.0061e-17	343621
Low density lipoprotein	rs2081687	C	T	0.663427	-0.029597	0.0024889	1.3303e-32	343621
Low density lipoprotein	rs9297994	A	G	0.664565	-0.030193	0.0024924	9.0343e-34	343621
Low density lipoprotein	rs7012637	A	G	0.475181	0.025912	0.0023733	9.5233e-28	343621
Low density lipoprotein	rs4841132	G	A	0.908257	0.042784	0.0040884	1.2651e-25	343621
Low density lipoprotein	rs3890182	A	G	0.121705	-0.027388	0.0035976	2.6873e-14	343621
Low density lipoprotein	rs1883025	T	C	0.254374	-0.023862	0.0027037	1.0926e-18	343621
Low density lipoprotein	rs13283282	G	C	0.1458	-0.022067	0.0033331	3.5817e-11	343621
Low density lipoprotein	rs687621	G	A	0.317259	0.031521	0.0025356	1.7988e-35	343621
Low density lipoprotein	rs115478735	T	A	0.184045	0.057889	0.0030449	1.497e-80	343621
Low density lipoprotein	rs635634	T	C	0.184153	0.057034	0.0030518	6.6655e-78	343621
Low density lipoprotein	rs10448340	G	T	0.321734	-0.016039	0.0025203	1.9698e-10	343621
Low density lipoprotein	rs3812594	A	G	0.275688	-0.015169	0.0026301	8.0595e-09	343621
Low density lipoprotein	rs581080	C	G	0.820131	0.0083734	0.0030664	0.0063208	343621
Low density lipoprotein	rs3927680	A	T	0.619392	-0.0097277	0.0024285	6.1876e-05	343621
Low density lipoprotein	rs10962680	T	C	0.746086	-0.013271	0.0028249	2.6316e-06	343621
Low density lipoprotein	rs67710536	C	A	0.0789825	0.020605	0.004358	2.2677e-06	343621
Low density lipoprotein	rs6475606	T	C	0.48121	-0.021717	0.0023561	3.0617e-20	343621
Low density lipoprotein	rs3780181	G	A	0.0673281	-0.028533	0.0047333	1.66e-09	343621
Low density lipoprotein	rs6560499	A	G	0.57678	-0.013429	0.0023952	2.0644e-08	343621
Triglyceride	rs79931565	G	A	0.0685227	0.024143	0.004697	2.7459e-07	342590
Triglyceride	rs2255141	G	A	0.725848	-0.0086082	0.0026605	0.001214	342590
Triglyceride	rs2792751	C	T	0.726677	-0.0089442	0.0026632	0.00078374	342590
Triglyceride	rs72823020	A	T	0.131518	-0.023528	0.0035185	2.2817e-11	342590
Triglyceride	rs1891110	A	G	0.555805	0.012683	0.0023866	1.0714e-07	342590
Triglyceride	rs12246352	G	A	0.10399	0.024942	0.003896	1.5368e-10	342590
Triglyceride	rs11014154	A	G	0.280506	0.013888	0.0026653	1.8805e-07	342590
Triglyceride	rs80276949	A	G	0.0230707	0.047186	0.0079128	2.475e-09	342590
Triglyceride	rs41274050	T	C	0.0100708	0.094923	0.011879	1.3421e-15	342590
Triglyceride	rs1935	G	C	0.472476	0.0057379	0.0023779	0.015823	342590
Triglyceride	rs12355784	A	C	0.472801	0.0057214	0.0023771	0.016091	342590
Triglyceride	rs17476364	C	T	0.109798	-0.02241	0.0037962	3.5641e-09	342590
Triglyceride	rs7901016	C	T	0.0488311	-0.015563	0.0055028	0.0046816	342590
Triglyceride	rs2068888	A	G	0.44869	-0.024474	0.0023831	9.729e-25	342590
Triglyceride	rs2761311	T	C	0.575106	0.013571	0.0024108	1.8112e-08	342590
Triglyceride	rs12046278	C	T	0.345302	-0.013862	0.0024891	2.5605e-08	342590
Triglyceride	rs112426331	A	G	0.0437909	-0.029603	0.0058979	5.191e-07	342590
Triglyceride	rs188608977	T	G	0.0105567	0.070049	0.011829	3.1854e-09	342590
Triglyceride	rs6657811	T	A	0.130287	-0.12884	0.0035253	7.2881e-292	342590
Triglyceride	rs646776	T	C	0.777398	0.15759	0.002839	0	342590
Triglyceride	rs6689611	A	G	0.0122566	-0.13104	0.010974	7.3421e-33	342590
Triglyceride	rs17036085	G	A	0.0120406	-0.064406	0.010866	3.0788e-09	342590
Triglyceride	rs76186504	T	C	0.0252427	-0.117	0.00755	3.8125e-54	342590
Triglyceride	rs10858093	T	C	0.0331415	0.031512	0.0067657	3.2002e-06	342590
Triglyceride	rs55739424	T	G	0.0294454	0.034695	0.007024	7.8352e-07	342590
Triglyceride	rs115739682	A	T	0.190547	-0.017806	0.0030354	4.4691e-09	342590
Triglyceride	rs7940646	C	T	0.689903	0.0075309	0.0025592	0.0032536	342590
Triglyceride	rs7350481	C	T	0.94083	-0.063078	0.0050485	8.1385e-36	342590
Triglyceride	rs11820589	A	G	0.0661196	0.075987	0.0047717	4.4785e-57	342590
Triglyceride	rs10790162	G	A	0.933029	-0.06733	0.0047542	1.6142e-45	342590
Triglyceride	rs964184	C	G	0.867818	-0.075939	0.0035024	3.5434e-104	342590
Triglyceride	rs3135507	T	C	0.0242238	0.032453	0.0077579	2.8742e-05	342590
Triglyceride	rs3135506	C	G	0.0624664	0.080899	0.0048969	2.7556e-61	342590
Triglyceride	rs138326449	A	G	0.00156564	-0.19683	0.032026	7.9605e-10	342590
Triglyceride	rs141469619	G	A	0.0100888	0.082175	0.012546	5.7736e-11	342590
Triglyceride	rs10047462	T	G	0.907082	-0.026788	0.0040914	5.8606e-11	342590
Triglyceride	rs10892063	C	A	0.659198	-0.014661	0.0025025	4.6697e-09	342590
Triglyceride	rs186808413	T	C	0.0111713	-0.0075235	0.011312	0.50599	342590
Triglyceride	rs12970	A	G	0.0598958	-0.023563	0.0050004	2.45e-06	342590
Triglyceride	rs8177399	T	C	0.0213791	0.071398	0.0082115	3.4868e-18	342590
Triglyceride	rs112771035	G	C	0.0720859	0.059676	0.0045888	1.1772e-38	342590
Triglyceride	rs11220462	A	G	0.13292	0.044069	0.0034877	1.3688e-36	342590
Triglyceride	rs10128711	C	T	0.739969	0.019489	0.0027047	5.7858e-13	342590
Triglyceride	rs11024739	A	C	0.742321	0.019327	0.0027143	1.0783e-12	342590
Triglyceride	rs10832963	G	T	0.74528	0.019691	0.0027299	5.4866e-13	342590
Triglyceride	rs546240	T	C	0.619956	-0.010917	0.0024476	8.1909e-06	342590
Triglyceride	rs190104	A	G	0.138909	0.015567	0.0034323	5.7534e-06	342590
Triglyceride	rs2167079	T	C	0.302735	-0.01071	0.0025788	3.2782e-05	342590
Triglyceride	rs267733	G	A	0.161416	-0.014805	0.0032229	4.3598e-06	342590
Triglyceride	rs7108486	C	T	0.0236313	-0.042767	0.0078662	5.427e-08	342590
Triglyceride	rs11601507	A	C	0.0683981	0.041921	0.0046358	1.5327e-19	342590
Triglyceride	rs174546	T	C	0.345415	-0.044068	0.0024948	8.5611e-70	342590
Triglyceride	rs174547	C	T	0.345612	-0.044059	0.0024953	9.6796e-70	342590
Triglyceride	rs174550	C	T	0.345385	-0.044074	0.0024948	8.1518e-70	342590
Triglyceride	rs174564	G	A	0.349573	-0.044238	0.0024891	1.2324e-70	342590
Triglyceride	rs35169799	T	C	0.0641359	0.018763	0.0048396	0.00010578	342590
Triglyceride	rs12078100	G	C	0.624293	0.013409	0.0024553	4.7271e-08	342590
Triglyceride	rs12801636	A	G	0.224748	0.01088	0.0028418	0.00012899	342590
Triglyceride	rs10896125	C	G	0.239346	-0.017907	0.0027774	1.1397e-10	342590
Triglyceride	rs3816492	T	C	0.239675	-0.01768	0.0027763	1.9145e-10	342590
Triglyceride	rs1011731	A	G	0.566851	-0.0061108	0.0023948	0.01072	342590
Triglyceride	rs17447211	G	C	0.328443	0.014924	0.0025276	3.5424e-09	342590
Triglyceride	rs20558	C	T	0.571091	0.0077691	0.0023947	0.0011777	342590
Triglyceride	rs6667939	T	C	0.720348	0.014851	0.0026593	2.3444e-08	342590
Triglyceride	rs10861661	C	A	0.24781	0.0023982	0.0027506	0.38328	342590
Triglyceride	rs3184504	C	T	0.517975	0.020397	0.0023736	8.4832e-18	342590
Triglyceride	rs597808	G	A	0.516774	0.020852	0.002381	2.006e-18	342590
Triglyceride	rs233721	A	T	0.643887	0.016608	0.0024979	2.9591e-11	342590
Triglyceride	rs1169288	C	A	0.312281	0.021112	0.0025726	2.2884e-16	342590
Triglyceride	rs1183910	A	G	0.307228	0.020519	0.0025721	1.4975e-15	342590
Triglyceride	rs7310409	G	A	0.623153	-0.017654	0.0024504	5.8338e-13	342590
Triglyceride	rs1169292	T	C	0.307684	0.02106	0.0025768	3.0228e-16	342590
Triglyceride	rs11057397	T	C	0.336658	-0.016765	0.002513	2.535e-11	342590
Triglyceride	rs11057401	A	T	0.31123	-0.015324	0.0025594	2.1347e-09	342590
Triglyceride	rs112403212	T	C	0.139224	0.020896	0.003449	1.3757e-09	342590
Triglyceride	rs11057830	A	G	0.138924	0.020833	0.0034448	1.4705e-09	342590
Triglyceride	rs2785990	T	C	0.652972	0.010326	0.0024922	3.4245e-05	342590
Triglyceride	rs2785980	C	T	0.343163	-0.010165	0.002496	4.6496e-05	342590
Triglyceride	rs2807854	C	T	0.673286	0.015868	0.0025311	3.6365e-10	342590
Triglyceride	rs2738755	T	C	0.32903	-0.0089671	0.0025251	0.00038356	342590
Triglyceride	rs4149056	C	T	0.150846	0.0093468	0.0033125	0.0047773	342590
Triglyceride	rs4846914	A	G	0.607293	-0.021311	0.0024311	1.8639e-18	342590
Triglyceride	rs10127775	T	A	0.607531	-0.021365	0.0024326	1.6031e-18	342590
Triglyceride	rs10489615	G	A	0.614559	-0.021529	0.0024389	1.0745e-18	342590
Triglyceride	rs656521	A	G	0.512023	0.01439	0.0023834	1.5659e-09	342590
Triglyceride	rs556107	T	C	0.522246	0.036018	0.002382	1.2273e-51	342590
Triglyceride	rs1077514	T	C	0.857914	0.009944	0.0033928	0.0033797	342590
Triglyceride	rs6426328	T	G	0.48889	0.013194	0.0023787	2.9085e-08	342590
Triglyceride	rs2160994	C	T	0.647053	0.016905	0.0024843	1.013e-11	342590
Triglyceride	rs10876450	C	T	0.174936	0.018755	0.0031202	1.8489e-09	342590
Triglyceride	rs10903129	G	A	0.558913	0.027089	0.0023869	7.5834e-30	342590
Triglyceride	rs2122982	A	G	0.241308	-0.021442	0.002769	9.7113e-15	342590
Triglyceride	rs1106766	T	C	0.242067	-0.020874	0.0027648	4.3678e-14	342590
Triglyceride	rs61775180	T	C	0.418656	-0.027728	0.0024118	1.387e-30	342590
Triglyceride	rs35882350	G	A	0.262423	0.013952	0.0026951	2.2582e-07	342590
Triglyceride	rs114165349	C	G	0.0235954	0.092	0.0078799	1.7298e-31	342590
Triglyceride	rs12748152	T	C	0.0811683	0.027463	0.0043451	2.6135e-10	342590
Triglyceride	rs61754230	T	C	0.0197858	0.043726	0.008489	2.5938e-07	342590
Triglyceride	rs4771674	G	A	0.624511	0.013624	0.0024574	2.9593e-08	342590
Triglyceride	rs6602909	C	T	0.325383	0.023414	0.0025358	2.6418e-20	342590
Triglyceride	rs4942486	C	T	0.524909	-0.024087	0.0023739	3.4446e-24	342590
Triglyceride	rs2238162	T	C	0.524605	-0.024197	0.0023741	2.1632e-24	342590
Triglyceride	rs138358301	G	A	0.00643006	0.016002	0.014835	0.28074	342590
Triglyceride	rs16826069	G	A	0.213234	0.0018058	0.0028995	0.53343	342590
Triglyceride	rs4660293	G	A	0.234589	0.003288	0.0028029	0.24077	342590
Triglyceride	rs11621792	T	C	0.454066	0.019871	0.0023976	1.1563e-16	342590
Triglyceride	rs8017377	A	G	0.475366	0.018258	0.0023729	1.4261e-14	342590
Triglyceride	rs7157785	T	G	0.159875	0.012032	0.0032414	0.00020563	342590
Triglyceride	rs34767236	A	G	0.378261	0.018486	0.0024508	4.6096e-14	342590
Triglyceride	rs9646133	T	G	0.303028	-0.018219	0.0025928	2.115e-12	342590
Triglyceride	rs10151436	T	A	0.11226	-0.020723	0.0037649	3.7091e-08	342590
Triglyceride	rs13379043	C	T	0.278778	-0.014641	0.0026955	5.5949e-08	342590
Triglyceride	rs145730801	C	T	0.0451918	0.035765	0.0058069	7.3275e-10	342590
Triglyceride	rs28929474	T	C	0.020291	-0.019565	0.0084205	0.020153	342590
Triglyceride	rs4965894	C	T	0.403505	-0.0091799	0.0024259	0.00015428	342590
Triglyceride	rs3803357	A	C	0.47441	-0.0052584	0.0023774	0.02698	342590
Triglyceride	rs3742970	A	C	0.0955595	0.0033114	0.0040413	0.41256	342590
Triglyceride	rs55707100	T	C	0.0247858	0.02249	0.0076321	0.0032115	342590
Triglyceride	rs10851478	C	T	0.41776	-0.012582	0.0024046	1.6726e-07	342590
Triglyceride	rs11206510	C	T	0.187892	-0.049035	0.0030326	8.7526e-59	342590
Triglyceride	rs2479409	A	G	0.651596	-0.03417	0.0024859	5.5607e-43	342590
Triglyceride	rs11591147	T	G	0.0176733	-0.34563	0.0089759	1.0000e-323	342590
Triglyceride	rs472495	T	G	0.650973	0.040623	0.00249	8.2619e-60	342590
Triglyceride	rs11206517	G	T	0.0325504	0.069405	0.0066824	2.8875e-25	342590
Triglyceride	rs505151	A	G	0.968398	-0.07067	0.0067689	1.6371e-25	342590
Triglyceride	rs72733928	T	A	0.0598584	0.025901	0.005031	2.6305e-07	342590
Triglyceride	rs10468017	T	C	0.297034	0.023332	0.0025982	2.7233e-19	342590
Triglyceride	rs261290	C	T	0.653243	-0.022417	0.002496	2.6893e-19	342590
Triglyceride	rs1532085	G	A	0.613296	-0.021389	0.0024366	1.6698e-18	342590
Triglyceride	rs1800588	T	C	0.215973	0.024253	0.0028812	3.8603e-17	342590
Triglyceride	rs473224	G	T	0.854185	-0.021716	0.0034008	1.7081e-10	342590
Triglyceride	rs72749770	T	C	0.454027	0.011954	0.0023908	5.7409e-07	342590
Triglyceride	rs41434449	T	A	0.133207	0.021777	0.0034944	4.6084e-10	342590
Triglyceride	rs17457613	C	G	0.0233185	-0.035189	0.0080156	1.1335e-05	342590
Triglyceride	rs112987086	T	G	0.723788	0.01635	0.0026807	1.0677e-09	342590
Triglyceride	rs56402930	G	A	0.906942	-0.020885	0.0040894	3.274e-07	342590
Triglyceride	rs7200543	G	A	0.295733	-0.0023786	0.0025956	0.35947	342590
Triglyceride	rs1135999	G	A	0.295658	-0.0023306	0.0025961	0.36933	342590
Triglyceride	rs12239737	A	T	0.342634	-0.032273	0.0025485	9.5631e-37	342590
Triglyceride	rs10889353	C	A	0.35388	-0.031304	0.0024807	1.6954e-36	342590
Triglyceride	rs1421085	C	T	0.401845	-0.0085014	0.0024217	0.00044726	342590
Triglyceride	rs1561139	T	G	0.423718	-0.012783	0.0024036	1.0472e-07	342590
Triglyceride	rs9989419	G	A	0.606159	-0.028875	0.0024254	1.1233e-32	342590
Triglyceride	rs173539	T	C	0.332086	-0.047304	0.0025159	7.9412e-79	342590
Triglyceride	rs247616	T	C	0.325758	-0.049048	0.0025328	1.6748e-83	342590
Triglyceride	rs3764261	A	C	0.325626	-0.049066	0.0025308	1.0817e-83	342590
Triglyceride	rs9939224	G	T	0.790564	-0.044009	0.0029156	1.8315e-51	342590
Triglyceride	rs7499892	T	C	0.178432	0.048729	0.0030977	9.7276e-56	342590
Triglyceride	rs5880	C	G	0.0561942	0.055682	0.0051355	2.1818e-27	342590
Triglyceride	rs62049427	A	G	0.0683843	0.023722	0.0049359	1.5408e-06	342590
Triglyceride	rs145090930	C	T	0.0639988	-0.029049	0.0051088	1.3013e-08	342590
Triglyceride	rs2335708	G	A	0.334706	0.021233	0.0026354	7.8629e-16	342590
Triglyceride	rs34042070	G	C	0.185831	0.05137	0.0030602	3.2401e-63	342590
Triglyceride	rs2000999	A	G	0.187934	0.05071	0.0030321	9.2352e-63	342590
Triglyceride	rs1862719	G	A	0.756817	-0.014526	0.0028126	2.4107e-07	342590
Triglyceride	rs12443634	C	A	0.712458	-0.01159	0.0026444	1.1718e-05	342590
Triglyceride	rs2925979	C	T	0.698975	-0.010132	0.0025863	8.9458e-05	342590
Triglyceride	rs4782568	G	C	0.45347	-0.020401	0.0023988	1.8274e-17	342590
Triglyceride	rs12948283	C	G	0.290397	0.013171	0.0027122	1.1979e-06	342590
Triglyceride	rs7946	T	C	0.757341	-0.004956	0.0027691	0.073497	342590
Triglyceride	rs74454529	A	G	0.0581654	0.025332	0.0050843	6.2853e-07	342590
Triglyceride	rs704	A	G	0.47525	0.018848	0.0023746	2.0725e-15	342590
Triglyceride	rs2058122	C	T	0.855888	0.018658	0.0034074	4.3558e-08	342590
Triglyceride	rs12603885	A	G	0.698339	0.018488	0.0025837	8.3445e-13	342590
Triglyceride	rs11080150	G	A	0.303052	-0.018164	0.0025807	1.9476e-12	342590
Triglyceride	rs112220485	C	T	0.086992	0.020705	0.0042404	1.0462e-06	342590
Triglyceride	rs72836561	T	C	0.0318333	-0.0056546	0.0067604	0.40292	342590
Triglyceride	rs12453522	G	A	0.16723	0.0056334	0.0031825	0.076707	342590
Triglyceride	rs189052	T	A	0.909403	-0.018896	0.0043588	1.4575e-05	342590
Triglyceride	rs36043200	A	G	0.515189	-0.027954	0.0023823	8.6479e-32	342590
Triglyceride	rs11871606	A	C	0.499532	-0.026585	0.0023741	4.2413e-29	342590
Triglyceride	rs3096644	T	G	0.318836	-0.018163	0.0025551	1.1766e-12	342590
Triglyceride	rs1801689	C	A	0.0298898	0.069664	0.006969	1.595e-23	342590
Triglyceride	rs60856912	T	G	0.16245	0.016988	0.0032349	1.5087e-07	342590
Triglyceride	rs34931250	T	C	0.0611292	0.024699	0.0049525	6.1307e-07	342590
Triglyceride	rs77542162	G	A	0.0230084	0.11676	0.0079211	3.6506e-49	342590
Triglyceride	rs72631343	G	C	0.127322	-0.029927	0.0035561	3.9224e-17	342590
Triglyceride	rs55714927	T	C	0.192268	-0.034278	0.0030108	5.0401e-30	342590
Triglyceride	rs314253	C	T	0.350427	-0.018397	0.0024825	1.2566e-13	342590
Triglyceride	rs4485425	G	A	0.714855	0.013706	0.0026389	2.0628e-07	342590
Triglyceride	rs2125345	C	T	0.293612	-0.012763	0.0026096	1.0043e-06	342590
Triglyceride	rs12948394	T	C	0.483999	-0.012436	0.002412	2.5292e-07	342590
Triglyceride	rs2292642	T	C	0.603874	0.0078531	0.0024268	0.001212	342590
Triglyceride	rs4129767	A	G	0.489942	0.011766	0.0023726	7.0871e-07	342590
Triglyceride	rs77960347	G	A	0.0135191	-0.011043	0.010275	0.28245	342590
Triglyceride	rs7241918	T	G	0.822267	-0.0057637	0.003117	0.064439	342590
Triglyceride	rs489693	A	C	0.325662	-0.0027486	0.0025324	0.27776	342590
Triglyceride	rs12970134	A	G	0.266941	-0.00070301	0.0026823	0.79325	342590
Triglyceride	rs143020224	G	C	0.11849	-0.17336	0.0036634	0	342590
Triglyceride	rs6511720	T	G	0.118871	-0.17436	0.0036549	0	342590
Triglyceride	rs11669576	A	G	0.0505172	0.042039	0.0054281	9.6126e-15	342590
Triglyceride	rs2738447	C	A	0.592597	0.045118	0.0024163	9.0824e-78	342590
Triglyceride	rs11557092	C	T	0.739128	0.013384	0.0027268	9.1888e-07	342590
Triglyceride	rs7188	C	A	0.327631	0.046996	0.0025244	2.5726e-77	342590
Triglyceride	rs7249565	A	G	0.416204	0.014891	0.0024093	6.3918e-10	342590
Triglyceride	rs62120394	A	G	0.291166	0.015432	0.0026216	3.9448e-09	342590
Triglyceride	rs58542926	T	C	0.0754304	-0.095575	0.0044939	2.6257e-100	342590
Triglyceride	rs8107974	T	A	0.0763938	-0.095042	0.0044717	3.4961e-100	342590
Triglyceride	rs188247550	T	C	0.0130802	-0.10594	0.010837	1.4362e-22	342590
Triglyceride	rs7515577	A	C	0.792308	0.015029	0.0029149	2.5242e-07	342590
Triglyceride	rs731839	A	G	0.665991	-0.0021783	0.0025162	0.38663	342590
Triglyceride	rs8182584	G	T	0.626175	-0.0021104	0.0024519	0.38941	342590
Triglyceride	rs56113850	C	T	0.577562	0.012627	0.0024006	1.4437e-07	342590
Triglyceride	rs2021092	C	T	0.187895	-0.019626	0.0030417	1.103e-10	342590
Triglyceride	rs62119267	C	A	0.0233462	-0.34159	0.0080847	0	342590
Triglyceride	rs62120573	C	T	0.0698087	0.029376	0.0046587	2.873e-10	342590
Triglyceride	rs150820726	T	A	0.0101234	0.080729	0.012168	3.255e-11	342590
Triglyceride	rs531660643	T	G	0.023396	-0.46248	0.0081102	0	342590
Triglyceride	rs113330691	A	G	0.0352124	-0.29125	0.0064519	0	342590
Triglyceride	rs28399654	A	G	0.0330376	-0.31629	0.0066368	0	342590
Triglyceride	rs148601586	G	C	0.0134609	0.18973	0.010504	6.8143e-73	342590
Triglyceride	rs375972689	G	T	0.0108072	0.21468	0.011524	2.0315e-77	342590
Triglyceride	rs113743631	A	G	0.0210593	0.066589	0.0086896	1.8201e-14	342590
Triglyceride	rs157580	A	G	0.604109	0.11211	0.0024174	0	342590
Triglyceride	rs769449	A	G	0.12698	0.24942	0.0035332	0	342590
Triglyceride	rs7412	T	C	0.0804374	-0.64461	0.0042633	0	342590
Triglyceride	rs439401	C	T	0.638635	0.016962	0.0024709	6.6727e-12	342590
Triglyceride	rs445925	A	G	0.108677	-0.42559	0.0037619	0	342590
Triglyceride	rs12691088	A	G	0.021613	0.25803	0.0088005	9.9235e-189	342590
Triglyceride	rs138692741	T	C	0.0359917	0.073367	0.0065894	8.6632e-29	342590
Triglyceride	rs1800437	C	G	0.192882	-0.016168	0.0029991	7.0075e-08	342590
Triglyceride	rs73045960	G	A	0.0160482	-0.14721	0.0094444	9.3443e-55	342590
Triglyceride	rs145725232	A	G	0.0153256	-0.061371	0.010173	1.6147e-09	342590
Triglyceride	rs516316	C	G	0.51046	0.029048	0.0023814	3.249e-34	342590
Triglyceride	rs492602	G	A	0.510404	0.029025	0.0023814	3.6506e-34	342590
Triglyceride	rs2287922	A	G	0.538106	0.028004	0.0023853	8.072e-32	342590
Triglyceride	rs2280401	A	G	0.158623	-0.015788	0.0032462	1.154e-06	342590
Triglyceride	rs142385484	T	C	0.148301	-0.018044	0.0033918	1.0383e-07	342590
Triglyceride	rs399970	G	T	0.249734	0.014931	0.0027426	5.2154e-08	342590
Triglyceride	rs35081008	T	C	0.147138	-0.034019	0.003373	6.4232e-24	342590
Triglyceride	rs891088	G	A	0.262162	-0.0016707	0.0026928	0.53498	342590
Triglyceride	rs7248104	A	G	0.41478	0.0012473	0.0024093	0.60468	342590
Triglyceride	rs116843064	A	G	0.0195795	-0.025776	0.0085592	0.0025994	342590
Triglyceride	rs7255436	A	C	0.515356	0.0033057	0.0023758	0.1641	342590
Triglyceride	rs364585	G	A	0.605962	0.0081467	0.0024278	0.00079205	342590
Triglyceride	rs1132274	A	C	0.155095	0.015359	0.0032708	2.658e-06	342590
Triglyceride	rs969075	C	T	0.663969	0.013735	0.0025246	5.3143e-08	342590
Triglyceride	rs2618566	T	G	0.661617	-0.029469	0.0025056	6.2564e-32	342590
Triglyceride	rs6050464	A	C	0.49231	0.013768	0.0023719	6.4622e-09	342590
Triglyceride	rs7261862	C	T	0.149104	-0.022993	0.0033309	5.1026e-12	342590
Triglyceride	rs224424	G	A	0.20837	-0.020755	0.0029214	1.2086e-12	342590
Triglyceride	rs6016373	G	A	0.408117	-0.022043	0.0024593	3.1745e-19	342590
Triglyceride	rs7260871	G	A	0.0368043	-0.033176	0.0064824	3.0911e-07	342590
Triglyceride	rs1883711	C	G	0.030982	0.10053	0.0069642	3.2253e-47	342590
Triglyceride	rs6029526	A	T	0.476399	0.027015	0.002377	6.3283e-30	342590
Triglyceride	rs6093446	A	G	0.286986	0.020485	0.0026251	6.0351e-15	342590
Triglyceride	rs1800961	T	C	0.0314845	-0.040401	0.0068017	2.8559e-09	342590
Triglyceride	rs6073958	C	T	0.198492	0.041731	0.0029752	1.1058e-44	342590
Triglyceride	rs7679	C	T	0.187323	0.041386	0.0030424	3.9244e-42	342590
Triglyceride	rs73075609	T	C	0.0274451	0.04742	0.0073005	8.291e-11	342590
Triglyceride	rs2256814	A	G	0.198075	0.014851	0.0029828	6.4016e-07	342590
Triglyceride	rs6062343	A	G	0.435309	-0.0071387	0.0023982	0.0029138	342590
Triglyceride	rs6090101	A	G	0.201418	0.020079	0.0030066	2.4205e-11	342590
Triglyceride	rs7601412	G	A	0.856808	-0.018695	0.0033835	3.2925e-08	342590
Triglyceride	rs17526895	G	A	0.0832973	-0.036844	0.0042942	9.5233e-18	342590
Triglyceride	rs10490626	A	G	0.0843286	-0.037595	0.0042658	1.2244e-18	342590
Triglyceride	rs150474434	A	G	0.101879	-0.035247	0.0039496	4.5086e-19	342590
Triglyceride	rs17050272	A	G	0.409749	-0.02559	0.0024126	2.7965e-26	342590
Triglyceride	rs67038483	T	C	0.0449966	0.025995	0.0057185	5.4761e-06	342590
Triglyceride	rs10432370	T	C	0.395947	0.015132	0.0025143	1.7642e-09	342590
Triglyceride	rs6714750	G	A	0.186063	0.016597	0.0031154	9.9674e-08	342590
Triglyceride	rs1888488	T	C	0.564006	0.016078	0.0023968	1.9754e-11	342590
Triglyceride	rs7601153	G	C	0.397104	-0.012567	0.0024226	2.1345e-07	342590
Triglyceride	rs13389219	T	C	0.393257	-0.018048	0.0024279	1.0618e-13	342590
Triglyceride	rs12328675	C	T	0.119693	-0.020507	0.003653	1.98e-08	342590
Triglyceride	rs7607980	C	T	0.119868	-0.020415	0.003653	2.2916e-08	342590
Triglyceride	rs2287623	A	G	0.603516	-0.018667	0.0024283	1.5089e-14	342590
Triglyceride	rs3769823	G	A	0.718525	0.0045351	0.0026337	0.085075	342590
Triglyceride	rs7569317	C	T	0.531426	0.018342	0.0023757	1.1597e-14	342590
Triglyceride	rs2351524	C	T	0.872055	0.02341	0.0035441	3.973e-11	342590
Triglyceride	rs6749689	C	T	0.554058	-0.0064565	0.0023901	0.0069071	342590
Triglyceride	rs7603427	T	C	0.531561	0.013278	0.002383	2.5199e-08	342590
Triglyceride	rs719148	A	G	0.775849	-0.016465	0.0028425	6.9443e-09	342590
Triglyceride	rs115704890	A	T	0.0837985	0.03715	0.0042954	5.223e-18	342590
Triglyceride	rs115692156	G	A	0.00830994	-0.11655	0.013473	5.1375e-18	342590
Triglyceride	rs62122481	A	C	0.381822	0.083556	0.0024555	2.2495e-253	342590
Triglyceride	rs1801702	G	C	0.0186963	-0.092671	0.008761	3.8132e-26	342590
Triglyceride	rs676210	A	G	0.204191	-0.076302	0.0029405	2.6328e-148	342590
Triglyceride	rs533617	C	T	0.0397861	-0.19215	0.0060609	3.0017e-220	342590
Triglyceride	rs12713843	T	C	0.00509422	-0.25888	0.016721	4.7956e-54	342590
Triglyceride	rs12720796	C	A	0.019974	0.059818	0.0084833	1.7772e-12	342590
Triglyceride	rs1367117	A	G	0.338817	0.090652	0.002501	4.0703e-287	342590
Triglyceride	rs60403635	C	T	0.0436344	-0.11323	0.0058301	5.6408e-84	342590
Triglyceride	rs541041	A	G	0.821974	0.1331	0.0030937	0	342590
Triglyceride	rs1250258	T	C	0.735707	0.012457	0.0026956	3.8165e-06	342590
Triglyceride	rs35665085	A	G	0.0562025	0.013267	0.0051479	0.0099596	342590
Triglyceride	rs1344642	A	G	0.447318	-0.0090245	0.0023864	0.00015582	342590
Triglyceride	rs11693526	C	T	0.0719696	0.026577	0.0048943	5.6361e-08	342590
Triglyceride	rs2943641	C	T	0.647483	0.0070843	0.0024812	0.0043019	342590
Triglyceride	rs11568318	A	C	0.066964	0.029065	0.0047332	8.2275e-10	342590
Triglyceride	rs887829	T	C	0.314688	-0.007302	0.0025534	0.0042412	342590
Triglyceride	rs1053593	T	G	0.649757	-0.010886	0.0024845	1.1776e-05	342590
Triglyceride	rs738322	G	A	0.472286	-0.0070229	0.002375	0.0031063	342590
Triglyceride	rs2076674	C	T	0.338439	0.011573	0.0025063	3.8802e-06	342590
Triglyceride	rs138354	C	T	0.533828	-0.012486	0.0023769	1.4957e-07	342590
Triglyceride	rs59104589	T	C	0.360035	-0.015417	0.0024698	4.3183e-10	342590
Triglyceride	rs738409	G	C	0.215715	0.0026243	0.0028781	0.36186	342590
Triglyceride	rs13268	G	A	0.0255237	-0.021927	0.0075197	0.0035458	342590
Triglyceride	rs1042311	T	C	0.00602031	0.055113	0.016554	0.00087069	342590
Triglyceride	rs9616822	A	G	0.351607	0.015327	0.0024858	7.0098e-10	342590
Triglyceride	rs142787485	G	A	0.0408063	-0.02956	0.0062879	2.5887e-06	342590
Triglyceride	rs13394970	G	T	0.608975	0.011717	0.0024362	1.5136e-06	342590
Triglyceride	rs1049817	G	A	0.399688	-0.02139	0.0024213	1.0124e-18	342590
Triglyceride	rs1260326	C	T	0.606851	-0.049622	0.0024261	6.3404e-93	342590
Triglyceride	rs1260333	G	A	0.566275	-0.038409	0.0023905	4.5598e-58	342590
Triglyceride	rs12990177	T	A	0.515546	0.014351	0.0024166	2.8759e-09	342590
Triglyceride	rs11556157	T	A	0.245685	0.013666	0.0027638	7.636e-07	342590
Triglyceride	rs4299376	T	G	0.676545	-0.045446	0.0025352	7.9531e-72	342590
Triglyceride	rs4245791	T	C	0.674755	-0.044477	0.0025299	3.7252e-69	342590
Triglyceride	rs6709904	G	A	0.111086	-0.039198	0.0037888	4.4105e-25	342590
Triglyceride	rs11125936	C	T	0.0919215	-0.026286	0.0040991	1.4314e-10	342590
Triglyceride	rs4671050	T	G	0.313106	-0.019974	0.0025632	6.5863e-15	342590
Triglyceride	rs12471768	C	T	0.705445	0.01555	0.0026051	2.3906e-09	342590
Triglyceride	rs12054451	G	T	0.257965	0.015607	0.0027275	1.052e-08	342590
Triglyceride	rs13076933	G	T	0.258372	-0.016357	0.0027193	1.7969e-09	342590
Triglyceride	rs1801282	G	C	0.120355	-0.0081286	0.0036375	0.025439	342590
Triglyceride	rs2290159	C	G	0.217005	-0.016397	0.0028748	1.1733e-08	342590
Triglyceride	rs113177823	A	G	0.0549511	-0.03791	0.0052962	8.2051e-13	342590
Triglyceride	rs645040	T	G	0.773548	0.010852	0.0028338	0.00012837	342590
Triglyceride	rs3932048	G	C	0.322652	0.013904	0.0025432	4.5839e-08	342590
Triglyceride	rs9832727	G	C	0.339952	-0.015742	0.0025065	3.3816e-10	342590
Triglyceride	rs7640978	T	C	0.0891128	-0.035032	0.0041589	3.6746e-17	342590
Triglyceride	rs9834932	G	A	0.0889467	-0.035085	0.0041659	3.7183e-17	342590
Triglyceride	rs3821838	C	T	0.94671	0.028561	0.0053	7.0952e-08	342590
Triglyceride	rs13326165	G	A	0.794815	0.010531	0.0029315	0.00032762	342590
Triglyceride	rs2251219	C	T	0.387415	0.007789	0.0024366	0.0013905	342590
Triglyceride	rs9311651	G	A	0.169102	-0.00021581	0.0031629	0.9456	342590
Triglyceride	rs13315871	A	G	0.0868896	-0.028287	0.0042174	1.9863e-11	342590
Triglyceride	rs71311871	G	A	0.0823754	-0.030421	0.0043269	2.0598e-12	342590
Triglyceride	rs55921103	T	G	0.650995	0.013688	0.0025066	4.7431e-08	342590
Triglyceride	rs1126673	T	C	0.697537	0.0055447	0.0025829	0.03182	342590
Triglyceride	rs1229984	C	T	0.977689	0.041039	0.0080401	3.3235e-07	342590
Triglyceride	rs3816873	C	T	0.253955	-0.010287	0.002727	0.00016189	342590
Triglyceride	rs13107325	T	C	0.0748227	-0.0076353	0.004516	0.09089	342590
Triglyceride	rs58148580	T	C	0.109047	0.018324	0.0038053	1.4699e-06	342590
Triglyceride	rs6054	T	C	0.00591926	0.084039	0.015946	1.3638e-07	342590
Triglyceride	rs2137234	C	T	0.193519	0.014176	0.0030027	2.3476e-06	342590
Triglyceride	rs6818397	G	T	0.617843	-0.01588	0.0024588	1.0585e-10	342590
Triglyceride	rs13108218	G	A	0.618034	-0.023754	0.0024636	5.3512e-22	342590
Triglyceride	rs3748034	T	G	0.141144	0.023509	0.0034003	4.7232e-12	342590
Triglyceride	rs6831256	G	A	0.421567	0.016421	0.0024039	8.4376e-12	342590
Triglyceride	rs278981	C	T	0.757428	0.01532	0.0027353	2.1325e-08	342590
Triglyceride	rs976002	G	A	0.247701	0.021259	0.0027502	1.0781e-14	342590
Triglyceride	rs9884390	C	T	0.237043	0.023493	0.0028261	9.363e-17	342590
Triglyceride	rs576573069	G	T	0.67804	0.012971	0.0025925	5.6353e-07	342590
Triglyceride	rs72663045	G	T	0.0203339	0.036836	0.0084503	1.3061e-05	342590
Triglyceride	rs1458038	T	C	0.292705	-0.016443	0.0026163	3.2895e-10	342590
Triglyceride	rs2705619	A	G	0.704728	0.01712	0.0026041	4.9017e-11	342590
Triglyceride	rs442177	T	G	0.593037	0.014616	0.002414	1.4105e-09	342590
Triglyceride	rs7734476	A	G	0.548491	0.022551	0.0023823	2.9278e-21	342590
Triglyceride	rs4530754	A	G	0.543143	0.021674	0.0023788	8.1586e-20	342590
Triglyceride	rs26008	C	T	0.942106	0.0079905	0.0050755	0.11541	342590
Triglyceride	rs1016988	C	T	0.188941	-0.019401	0.0030292	1.5093e-10	342590
Triglyceride	rs1003533	T	C	0.186144	-0.019525	0.0030538	1.6194e-10	342590
Triglyceride	rs6882076	C	T	0.635787	0.033505	0.0024622	3.6939e-42	342590
Triglyceride	rs6874202	C	T	0.635802	0.033521	0.0024624	3.4494e-42	342590
Triglyceride	rs1501908	C	G	0.635945	0.033129	0.002464	3.3673e-41	342590
Triglyceride	rs351855	A	G	0.296353	-0.0051558	0.0025983	0.047227	342590
Triglyceride	rs116734477	T	C	0.0413213	-0.067406	0.0059744	1.6221e-29	342590
Triglyceride	rs4311394	G	A	0.253045	0.0038044	0.0027297	0.16341	342590
Triglyceride	rs459193	G	A	0.747038	0.0057003	0.00287	0.047012	342590
Triglyceride	rs3936511	G	A	0.191693	0.022556	0.0030342	1.0573e-13	342590
Triglyceride	rs9686661	T	C	0.200235	0.021142	0.0029867	1.4559e-12	342590
Triglyceride	rs4976033	G	A	0.400476	0.006458	0.0024529	0.0084694	342590
Triglyceride	rs2925677	G	C	0.213581	-0.017587	0.0028916	1.1872e-09	342590
Triglyceride	rs12654264	T	A	0.373697	0.053573	0.0024503	6.8301e-106	342590
Triglyceride	rs3846662	G	A	0.422112	0.053709	0.0023997	7.1056e-111	342590
Triglyceride	rs12916	C	T	0.399752	0.054634	0.0024206	1.0184e-112	342590
Triglyceride	rs9496567	A	G	0.24159	-0.019626	0.0027771	1.582e-12	342590
Triglyceride	rs56264193	C	G	0.358525	-0.011548	0.0024743	3.0548e-06	342590
Triglyceride	rs3822855	T	G	0.4009	0.01653	0.0024226	8.9253e-12	342590
Triglyceride	rs1999930	T	C	0.304486	-0.0091967	0.0025792	0.00036292	342590
Triglyceride	rs147539187	G	C	0.0725677	-0.017504	0.0045794	0.00013221	342590
Triglyceride	rs2745353	T	C	0.519388	0.01641	0.0023751	4.8902e-12	342590
Triglyceride	rs9491697	G	A	0.466032	0.017697	0.0023826	1.1088e-13	342590
Triglyceride	rs12197047	A	G	0.669602	0.014494	0.0025375	1.1182e-08	342590
Triglyceride	rs9376090	C	T	0.259219	-0.011728	0.0027087	1.4944e-05	342590
Triglyceride	rs7775698	T	C	0.262414	-0.011443	0.0026987	2.2328e-05	342590
Triglyceride	rs7776054	G	A	0.262348	-0.011599	0.0027019	1.7645e-05	342590
Triglyceride	rs71562509	T	G	0.59192	-0.012916	0.0024185	9.2676e-08	342590
Triglyceride	rs643381	A	C	0.52112	-0.011265	0.0023749	2.1038e-06	342590
Triglyceride	rs73025516	G	A	0.0439598	-0.03165	0.0057918	4.643e-08	342590
Triglyceride	rs12208357	T	C	0.0699859	0.063202	0.0046721	1.1038e-41	342590
Triglyceride	rs146534110	T	G	0.0133931	0.059405	0.01033	8.8972e-09	342590
Triglyceride	rs1564348	C	T	0.170561	0.034251	0.0031519	1.6754e-27	342590
Triglyceride	rs7758229	T	G	0.354227	0.012945	0.0024804	1.8011e-07	342590
Triglyceride	rs1810126	T	C	0.391731	0.017241	0.0024321	1.3559e-12	342590
Triglyceride	rs117733303	G	A	0.0186119	0.090873	0.0087761	4.0225e-25	342590
Triglyceride	rs3798220	C	T	0.0183904	0.091814	0.0088263	2.442e-25	342590
Triglyceride	rs118039278	A	G	0.0806298	0.08409	0.0043746	2.6473e-82	342590
Triglyceride	rs7770628	T	C	0.531925	-0.023059	0.002376	2.8975e-22	342590
Triglyceride	rs7746081	A	G	0.301393	-0.024251	0.0025907	7.9339e-21	342590
Triglyceride	rs3757354	T	C	0.201894	-0.021991	0.0029546	9.8597e-14	342590
Triglyceride	rs9370867	G	A	0.461352	-0.019355	0.0023772	3.8939e-16	342590
Triglyceride	rs1800562	A	G	0.0787582	-0.051065	0.004409	5.1578e-31	342590
Triglyceride	rs79220007	C	T	0.0780398	-0.051191	0.0044265	6.2989e-31	342590
Triglyceride	rs114802991	A	G	0.00619196	0.07275	0.015131	1.525e-06	342590
Triglyceride	rs3823379	C	T	0.512406	0.018051	0.0023731	2.8217e-14	342590
Triglyceride	rs2517473	T	C	0.076607	0.018932	0.0044607	2.194e-05	342590
Triglyceride	rs3130564	T	C	0.257479	-0.012676	0.0027164	3.0675e-06	342590
Triglyceride	rs1265097	A	C	0.0792566	0.037043	0.0043891	3.1905e-17	342590
Triglyceride	rs3873379	C	T	0.280934	0.0056223	0.0026407	0.033248	342590
Triglyceride	rs2844529	A	G	0.30846	0.01233	0.0025695	1.5987e-06	342590
Triglyceride	rs1051794	A	G	0.253429	0.013031	0.0027264	1.7592e-06	342590
Triglyceride	rs3128982	G	A	0.351079	-0.0045992	0.0024863	0.064336	342590
Triglyceride	rs377181093	G	A	0.0886661	0.023433	0.004389	9.3524e-08	342590
Triglyceride	rs1055569	T	C	0.294332	0.014943	0.0026005	9.1473e-09	342590
Triglyceride	rs2516440	A	G	0.297133	0.015121	0.002594	5.5686e-09	342590
Triglyceride	rs2844480	T	C	0.197152	0.015431	0.002982	2.2855e-07	342590
Triglyceride	rs41273264	A	C	0.0155304	0.0085043	0.0096292	0.37714	342590
Triglyceride	rs61995676	T	C	0.0164856	0.0056935	0.0093548	0.54278	342590
Triglyceride	rs7775397	G	T	0.132311	-0.018063	0.0035018	2.4967e-07	342590
Triglyceride	rs4935356	A	T	0.232689	0.025255	0.0029055	3.5686e-18	342590
Triglyceride	rs4935356	G	T	0.502261	0.0047879	0.002471	0.052667	342590
Triglyceride	rs9271366	A	G	0.848721	0.009347	0.0033142	0.0047986	342590
Triglyceride	rs72848251	A	G	0.192787	0.034776	0.0030684	9.0457e-30	342590
Triglyceride	rs1129740	A	G	0.595118	-0.015682	0.0024522	1.6064e-10	342590
Triglyceride	rs13192471	C	T	0.140268	0.034898	0.0034095	1.3854e-24	342590
Triglyceride	rs1057373	A	C	0.080364	0.008032	0.0043749	0.066366	342590
Triglyceride	rs6907508	G	A	0.11621	-0.027474	0.0037041	1.199e-13	342590
Triglyceride	rs913499	G	A	0.507888	-0.010817	0.0023794	5.4672e-06	342590
Triglyceride	rs55804343	T	C	0.296961	0.016647	0.0026055	1.6668e-10	342590
Triglyceride	rs9471975	C	T	0.582694	-0.018673	0.0024079	8.8507e-15	342590
Triglyceride	rs998584	A	C	0.481942	0.014563	0.0023805	9.522e-10	342590
Triglyceride	rs6905288	A	G	0.567349	0.011733	0.0023954	9.6684e-07	342590
Triglyceride	rs1358980	T	C	0.483463	0.014028	0.0023954	4.7365e-09	342590
Triglyceride	rs9472138	T	C	0.291073	-0.008348	0.0026063	0.0013602	342590
Triglyceride	rs2239619	A	C	0.606093	0.011765	0.0024251	1.2261e-06	342590
Triglyceride	rs2063643	G	A	0.180649	-0.016364	0.0030851	1.1329e-07	342590
Triglyceride	rs10953298	T	C	0.235724	-0.01863	0.0028091	3.313e-11	342590
Triglyceride	rs4731702	T	C	0.495371	-0.013298	0.0023716	2.0562e-08	342590
Triglyceride	rs13230111	G	A	0.4949	-0.013626	0.0023738	9.4792e-09	342590
Triglyceride	rs972283	G	A	0.509214	0.013033	0.0023716	3.9034e-08	342590
Triglyceride	rs4410790	C	T	0.634245	0.0054236	0.0024658	0.027841	342590
Triglyceride	rs28406917	T	C	0.428304	0.013802	0.0024038	9.3822e-09	342590
Triglyceride	rs4470903	G	C	0.217104	0.032903	0.0028819	3.4749e-30	342590
Triglyceride	rs12670798	C	T	0.247982	0.029275	0.0027478	1.6859e-26	342590
Triglyceride	rs4722551	C	T	0.158748	0.027466	0.003253	3.096e-17	342590
Triglyceride	rs11550029	A	G	0.190926	0.01168	0.0030212	0.0001107	342590
Triglyceride	rs35803101	A	G	0.00434254	-0.06516	0.018023	0.00029989	342590
Triglyceride	rs2240466	A	G	0.123789	-0.022455	0.0035949	4.2051e-10	342590
Triglyceride	rs1178979	C	T	0.197622	-0.021034	0.0029766	1.5908e-12	342590
Triglyceride	rs13247874	T	C	0.198684	-0.021874	0.0029729	1.873e-13	342590
Triglyceride	rs35332062	A	G	0.128333	-0.022366	0.0035413	2.6956e-10	342590
Triglyceride	rs77312476	C	T	0.144371	0.017875	0.0033971	1.4258e-07	342590
Triglyceride	rs45537841	T	C	0.180302	-0.014903	0.0030886	1.3985e-06	342590
Triglyceride	rs112758337	A	G	0.185494	-0.020233	0.0030524	3.3954e-11	342590
Triglyceride	rs11776767	C	G	0.371235	-0.0060282	0.0024532	0.013999	342590
Triglyceride	rs2737229	C	A	0.303856	-0.016485	0.0025793	1.6486e-10	342590
Triglyceride	rs2737263	T	G	0.284221	-0.020194	0.0026319	1.6862e-14	342590
Triglyceride	rs3947	A	G	0.264358	0.0057671	0.0026868	0.031833	342590
Triglyceride	rs2954029	T	A	0.465495	-0.063365	0.0023835	1.4573e-155	342590
Triglyceride	rs2954033	G	A	0.696786	-0.05019	0.0025803	3.1651e-84	342590
Triglyceride	rs28601761	G	C	0.421045	-0.072304	0.0024303	2.9217e-194	342590
Triglyceride	rs2954038	A	C	0.699589	-0.056328	0.0025876	5.4392e-105	342590
Triglyceride	rs2124034	G	T	0.284893	0.015923	0.00263	1.4098e-09	342590
Triglyceride	rs28768427	A	G	0.530446	0.010655	0.0024434	1.2964e-05	342590
Triglyceride	rs55831924	T	C	0.360801	0.019438	0.0024841	5.1002e-15	342590
Triglyceride	rs11136343	G	A	0.384051	0.016836	0.0024351	4.7299e-12	342590
Triglyceride	rs4921914	T	C	0.777283	-0.016359	0.0028613	1.0831e-08	342590
Triglyceride	rs1495741	A	G	0.779152	-0.017266	0.0028573	1.5159e-09	342590
Triglyceride	rs139915535	G	A	0.0177356	0.05091	0.008998	1.5338e-08	342590
Triglyceride	rs1801177	A	G	0.0172802	0.054031	0.0091037	2.9397e-09	342590
Triglyceride	rs268	G	A	0.0184804	0.062803	0.0088281	1.1297e-12	342590
Triglyceride	rs301	C	T	0.234558	-0.029024	0.0028001	3.6066e-25	342590
Triglyceride	rs326	G	A	0.292011	-0.031697	0.0026086	5.7752e-34	342590
Triglyceride	rs328	G	C	0.100947	-0.035372	0.0039342	2.4694e-19	342590
Triglyceride	rs13702	C	T	0.28551	-0.032839	0.0026271	7.6048e-36	342590
Triglyceride	rs10096633	T	C	0.122819	-0.03463	0.0036126	9.231e-22	342590
Triglyceride	rs59328596	A	G	0.148114	-0.022364	0.0033394	2.1311e-11	342590
Triglyceride	rs117139027	A	G	0.0172691	-0.06025	0.0091041	3.6501e-11	342590
Triglyceride	rs72638977	G	A	0.0345272	-0.030072	0.00651	3.851e-06	342590
Triglyceride	rs10102164	A	G	0.2136	0.022182	0.0028939	1.7915e-14	342590
Triglyceride	rs9298506	G	A	0.209369	0.023409	0.0029151	9.7469e-16	342590
Triglyceride	rs2081687	C	T	0.663427	-0.026647	0.0025092	2.4349e-26	342590
Triglyceride	rs9297994	A	G	0.664565	-0.027077	0.0025125	4.475e-27	342590
Triglyceride	rs7012637	A	G	0.475181	0.020602	0.0023922	7.1902e-18	342590
Triglyceride	rs4841132	G	A	0.908257	0.027568	0.0041214	2.2511e-11	342590
Triglyceride	rs3890182	A	G	0.121705	-0.0054759	0.0036276	0.13117	342590
Triglyceride	rs1883025	T	C	0.254374	-0.0067558	0.0027252	0.013175	342590
Triglyceride	rs13283282	G	C	0.1458	-0.018547	0.0033598	3.3854e-08	342590
Triglyceride	rs687621	G	A	0.317259	0.019772	0.002556	1.0313e-14	342590
Triglyceride	rs115478735	T	A	0.184045	0.042827	0.0030694	3.1014e-44	342590
Triglyceride	rs635634	T	C	0.184153	0.042008	0.0030762	1.9103e-42	342590
Triglyceride	rs10448340	G	T	0.321734	-0.017327	0.00254	9.0128e-12	342590
Triglyceride	rs3812594	A	G	0.275688	-0.017018	0.0026509	1.3672e-10	342590
Triglyceride	rs581080	C	G	0.820131	0.017009	0.0030906	3.7269e-08	342590
Triglyceride	rs3927680	A	T	0.619392	-0.011702	0.002448	1.75e-06	342590
Triglyceride	rs10962680	T	C	0.746086	-0.015643	0.0028476	3.9485e-08	342590
Triglyceride	rs67710536	C	A	0.0789825	0.01496	0.0043921	0.00065922	342590
Triglyceride	rs6475606	T	C	0.48121	-0.018239	0.0023751	1.6061e-14	342590
Triglyceride	rs3780181	G	A	0.0673281	-0.026285	0.0047707	3.5986e-08	342590
Triglyceride	rs6560499	A	G	0.57678	-0.01299	0.002414	7.4159e-08	342590
Apolipoprotein B	rs79931565	G	A	0.0685227	-0.025701	0.0045916	2.1758e-08	343992
Apolipoprotein B	rs2255141	G	A	0.725848	0.017216	0.0026008	3.6097e-11	343992
Apolipoprotein B	rs2792751	C	T	0.726677	0.017724	0.0026034	9.9273e-12	343992
Apolipoprotein B	rs72823020	A	T	0.131518	-0.01613	0.003439	2.7288e-06	343992
Apolipoprotein B	rs1891110	A	G	0.555805	6.648e-05	0.0023331	0.97727	343992
Apolipoprotein B	rs12246352	G	A	0.10399	0.0012574	0.0038084	0.74127	343992
Apolipoprotein B	rs11014154	A	G	0.280506	0.0096825	0.0026055	0.00020225	343992
Apolipoprotein B	rs80276949	A	G	0.0230707	0.045106	0.0077348	5.4975e-09	343992
Apolipoprotein B	rs41274050	T	C	0.0100708	0.11511	0.011608	3.5714e-23	343992
Apolipoprotein B	rs1935	G	C	0.472476	-0.033678	0.0023238	1.3854e-47	343992
Apolipoprotein B	rs12355784	A	C	0.472801	-0.033867	0.002323	3.9455e-48	343992
Apolipoprotein B	rs17476364	C	T	0.109798	5.982e-05	0.0037114	0.98714	343992
Apolipoprotein B	rs7901016	C	T	0.0488311	0.020862	0.0053785	0.00010501	343992
Apolipoprotein B	rs2068888	A	G	0.44869	-0.030814	0.0023294	6.139e-40	343992
Apolipoprotein B	rs2761311	T	C	0.575106	0.014836	0.0023567	3.0712e-10	343992
Apolipoprotein B	rs12046278	C	T	0.345302	-0.011922	0.0024334	9.6155e-07	343992
Apolipoprotein B	rs112426331	A	G	0.0437909	-0.0087916	0.0057649	0.12725	343992
Apolipoprotein B	rs188608977	T	G	0.0105567	0.011673	0.011572	0.3131	343992
Apolipoprotein B	rs6657811	T	A	0.130287	-0.0083922	0.0034528	0.015077	343992
Apolipoprotein B	rs646776	T	C	0.777398	0.012162	0.0027874	1.2824e-05	343992
Apolipoprotein B	rs6689611	A	G	0.0122566	-0.02745	0.010731	0.010529	343992
Apolipoprotein B	rs17036085	G	A	0.0120406	-0.0155	0.010623	0.14452	343992
Apolipoprotein B	rs76186504	T	C	0.0252427	-0.0055184	0.0073816	0.45471	343992
Apolipoprotein B	rs10858093	T	C	0.0331415	-0.0081897	0.0066137	0.21561	343992
Apolipoprotein B	rs55739424	T	G	0.0294454	-0.002037	0.0068628	0.7666	343992
Apolipoprotein B	rs115739682	A	T	0.190547	0.0010044	0.0029672	0.73498	343992
Apolipoprotein B	rs7940646	C	T	0.689903	0.012533	0.0025016	5.4484e-07	343992
Apolipoprotein B	rs7350481	C	T	0.94083	-0.25391	0.0049094	0	343992
Apolipoprotein B	rs11820589	A	G	0.0661196	0.21837	0.0046456	0	343992
Apolipoprotein B	rs10790162	G	A	0.933029	-0.26435	0.0046194	0	343992
Apolipoprotein B	rs964184	C	G	0.867818	-0.26057	0.0033925	0	343992
Apolipoprotein B	rs3135507	T	C	0.0242238	0.11488	0.007576	6.3853e-52	343992
Apolipoprotein B	rs3135506	C	G	0.0624664	0.23025	0.0047666	0	343992
Apolipoprotein B	rs138326449	A	G	0.00156564	-1.2104	0.031267	0	343992
Apolipoprotein B	rs141469619	G	A	0.0100888	0.33641	0.012228	2.0034e-166	343992
Apolipoprotein B	rs10047462	T	G	0.907082	-0.12888	0.0039908	1.8451e-228	343992
Apolipoprotein B	rs10892063	C	A	0.659198	-0.057236	0.0024441	3.4692e-121	343992
Apolipoprotein B	rs186808413	T	C	0.0111713	-0.21479	0.011057	5.1449e-84	343992
Apolipoprotein B	rs12970	A	G	0.0598958	-0.043014	0.0048874	1.3618e-18	343992
Apolipoprotein B	rs8177399	T	C	0.0213791	0.016762	0.0080253	0.036736	343992
Apolipoprotein B	rs112771035	G	C	0.0720859	0.015548	0.0044865	0.00052936	343992
Apolipoprotein B	rs11220462	A	G	0.13292	0.006314	0.0034104	0.064116	343992
Apolipoprotein B	rs10128711	C	T	0.739969	0.0072249	0.002644	0.0062839	343992
Apolipoprotein B	rs11024739	A	C	0.742321	0.0068383	0.0026534	0.0099599	343992
Apolipoprotein B	rs10832963	G	T	0.74528	0.0067764	0.0026686	0.011108	343992
Apolipoprotein B	rs546240	T	C	0.619956	-0.0080699	0.0023926	0.00074413	343992
Apolipoprotein B	rs190104	A	G	0.138909	0.012029	0.0033553	0.00033714	343992
Apolipoprotein B	rs2167079	T	C	0.302735	-0.024476	0.0025201	2.6966e-22	343992
Apolipoprotein B	rs267733	G	A	0.161416	0.0033005	0.0031505	0.29481	343992
Apolipoprotein B	rs7108486	C	T	0.0236313	0.0037729	0.0076885	0.62362	343992
Apolipoprotein B	rs11601507	A	C	0.0683981	0.0027534	0.0045312	0.54342	343992
Apolipoprotein B	rs174546	T	C	0.345415	0.050205	0.0024379	3.6097e-94	343992
Apolipoprotein B	rs174547	C	T	0.345612	0.050178	0.0024384	4.9257e-94	343992
Apolipoprotein B	rs174550	C	T	0.345385	0.050238	0.0024379	2.7115e-94	343992
Apolipoprotein B	rs174564	G	A	0.349573	0.05068	0.0024323	2.3317e-96	343992
Apolipoprotein B	rs35169799	T	C	0.0641359	0.050619	0.0047288	9.7845e-27	343992
Apolipoprotein B	rs12078100	G	C	0.624293	0.008819	0.0024002	0.00023853	343992
Apolipoprotein B	rs12801636	A	G	0.224748	-0.017801	0.0027779	1.4771e-10	343992
Apolipoprotein B	rs10896125	C	G	0.239346	-0.0072106	0.0027149	0.0079083	343992
Apolipoprotein B	rs3816492	T	C	0.239675	-0.007248	0.0027138	0.0075682	343992
Apolipoprotein B	rs1011731	A	G	0.566851	-0.013309	0.0023408	1.3032e-08	343992
Apolipoprotein B	rs17447211	G	C	0.328443	0.0034656	0.0024711	0.16078	343992
Apolipoprotein B	rs20558	C	T	0.571091	-0.0040683	0.0023409	0.082219	343992
Apolipoprotein B	rs6667939	T	C	0.720348	0.0097047	0.0025999	0.00018943	343992
Apolipoprotein B	rs10861661	C	A	0.24781	0.017942	0.0026883	2.4923e-11	343992
Apolipoprotein B	rs3184504	C	T	0.517975	-0.0086835	0.0023205	0.00018251	343992
Apolipoprotein B	rs597808	G	A	0.516774	-0.0086168	0.0023277	0.00021408	343992
Apolipoprotein B	rs233721	A	T	0.643887	-0.00051204	0.0024414	0.83388	343992
Apolipoprotein B	rs1169288	C	A	0.312281	0.0034793	0.0025152	0.16658	343992
Apolipoprotein B	rs1183910	A	G	0.307228	0.0032607	0.0025148	0.19477	343992
Apolipoprotein B	rs7310409	G	A	0.623153	-0.0015934	0.0023956	0.50596	343992
Apolipoprotein B	rs1169292	T	C	0.307684	0.0030089	0.0025194	0.23236	343992
Apolipoprotein B	rs11057397	T	C	0.336658	-0.028132	0.0024565	2.3208e-30	343992
Apolipoprotein B	rs11057401	A	T	0.31123	-0.026251	0.0025019	9.4756e-26	343992
Apolipoprotein B	rs112403212	T	C	0.139224	0.018114	0.0033713	7.7491e-08	343992
Apolipoprotein B	rs11057830	A	G	0.138924	0.018229	0.0033672	6.1768e-08	343992
Apolipoprotein B	rs2785990	T	C	0.652972	0.017454	0.0024362	7.8123e-13	343992
Apolipoprotein B	rs2785980	C	T	0.343163	-0.018118	0.0024398	1.1205e-13	343992
Apolipoprotein B	rs2807854	C	T	0.673286	-0.0048173	0.0024744	0.051549	343992
Apolipoprotein B	rs2738755	T	C	0.32903	0.0099291	0.0024685	5.7649e-05	343992
Apolipoprotein B	rs4149056	C	T	0.150846	0.029531	0.0032373	7.4005e-20	343992
Apolipoprotein B	rs4846914	A	G	0.607293	-0.047041	0.0023751	2.9494e-87	343992
Apolipoprotein B	rs10127775	T	A	0.607531	-0.047122	0.0023765	1.8965e-87	343992
Apolipoprotein B	rs10489615	G	A	0.614559	-0.04713	0.0023827	4.9251e-87	343992
Apolipoprotein B	rs656521	A	G	0.512023	0.0046667	0.0023301	0.045205	343992
Apolipoprotein B	rs556107	T	C	0.522246	0.0062423	0.0023294	0.0073678	343992
Apolipoprotein B	rs1077514	T	C	0.857914	0.017867	0.0033168	7.1788e-08	343992
Apolipoprotein B	rs6426328	T	G	0.48889	-0.0010096	0.0023256	0.66418	343992
Apolipoprotein B	rs2160994	C	T	0.647053	0.000557	0.0024288	0.81861	343992
Apolipoprotein B	rs10876450	C	T	0.174936	0.007207	0.0030501	0.018136	343992
Apolipoprotein B	rs10903129	G	A	0.558913	0.0018042	0.0023336	0.43945	343992
Apolipoprotein B	rs2122982	A	G	0.241308	-0.02838	0.0027067	1.0213e-25	343992
Apolipoprotein B	rs1106766	T	C	0.242067	-0.028034	0.0027026	3.3096e-25	343992
Apolipoprotein B	rs61775180	T	C	0.418656	-0.0024816	0.0023578	0.29258	343992
Apolipoprotein B	rs35882350	G	A	0.262423	0.0010953	0.0026347	0.67762	343992
Apolipoprotein B	rs114165349	C	G	0.0235954	0.086252	0.0077013	4.1424e-29	343992
Apolipoprotein B	rs12748152	T	C	0.0811683	0.03194	0.0042467	5.4399e-14	343992
Apolipoprotein B	rs61754230	T	C	0.0197858	0.024771	0.0082996	0.002839	343992
Apolipoprotein B	rs4771674	G	A	0.624511	0.0081858	0.0024024	0.000656	343992
Apolipoprotein B	rs6602909	C	T	0.325383	0.0278	0.0024787	3.4656e-29	343992
Apolipoprotein B	rs4942486	C	T	0.524909	0.00028775	0.0023209	0.90133	343992
Apolipoprotein B	rs2238162	T	C	0.524605	0.00032	0.0023211	0.89035	343992
Apolipoprotein B	rs138358301	G	A	0.00643006	0.063813	0.014484	1.0542e-05	343992
Apolipoprotein B	rs16826069	G	A	0.213234	0.023266	0.0028335	2.1997e-16	343992
Apolipoprotein B	rs4660293	G	A	0.234589	0.023335	0.0027393	1.6219e-17	343992
Apolipoprotein B	rs11621792	T	C	0.454066	0.0053257	0.002344	0.023085	343992
Apolipoprotein B	rs8017377	A	G	0.475366	0.0060401	0.0023199	0.0092238	343992
Apolipoprotein B	rs7157785	T	G	0.159875	0.019664	0.0031682	5.419e-10	343992
Apolipoprotein B	rs34767236	A	G	0.378261	-0.00055966	0.0023955	0.81527	343992
Apolipoprotein B	rs9646133	T	G	0.303028	0.00044436	0.0025347	0.86084	343992
Apolipoprotein B	rs10151436	T	A	0.11226	0.0039466	0.0036802	0.28354	343992
Apolipoprotein B	rs13379043	C	T	0.278778	-0.0030104	0.0026349	0.25323	343992
Apolipoprotein B	rs145730801	C	T	0.0451918	0.019102	0.0056779	0.00076728	343992
Apolipoprotein B	rs28929474	T	C	0.020291	-0.021174	0.0082324	0.010109	343992
Apolipoprotein B	rs4965894	C	T	0.403505	0.014899	0.0023713	3.3238e-10	343992
Apolipoprotein B	rs3803357	A	C	0.47441	-0.010137	0.0023239	1.2885e-05	343992
Apolipoprotein B	rs3742970	A	C	0.0955595	0.0334	0.0039511	2.841e-17	343992
Apolipoprotein B	rs55707100	T	C	0.0247858	0.14211	0.0074543	5.5279e-81	343992
Apolipoprotein B	rs10851478	C	T	0.41776	0.00032228	0.0023504	0.89094	343992
Apolipoprotein B	rs11206510	C	T	0.187892	-0.0012146	0.0029655	0.68211	343992
Apolipoprotein B	rs2479409	A	G	0.651596	0.0010037	0.0024307	0.67966	343992
Apolipoprotein B	rs11591147	T	G	0.0176733	-0.0025753	0.0087877	0.76948	343992
Apolipoprotein B	rs472495	T	G	0.650973	-0.0042129	0.0024348	0.083579	343992
Apolipoprotein B	rs11206517	G	T	0.0325504	-0.0043035	0.0065341	0.51014	343992
Apolipoprotein B	rs505151	A	G	0.968398	0.0061941	0.0066184	0.34933	343992
Apolipoprotein B	rs72733928	T	A	0.0598584	0.026379	0.0049166	8.0897e-08	343992
Apolipoprotein B	rs10468017	T	C	0.297034	0.032059	0.0025388	1.5145e-36	343992
Apolipoprotein B	rs261290	C	T	0.653243	-0.032707	0.002439	5.3985e-41	343992
Apolipoprotein B	rs1532085	G	A	0.613296	-0.032874	0.0023807	2.3183e-43	343992
Apolipoprotein B	rs1800588	T	C	0.215973	0.046293	0.0028156	1.0191e-60	343992
Apolipoprotein B	rs473224	G	T	0.854185	-0.040935	0.0033239	7.6363e-35	343992
Apolipoprotein B	rs72749770	T	C	0.454027	-0.00078289	0.0023373	0.73766	343992
Apolipoprotein B	rs41434449	T	A	0.133207	0.017987	0.0034159	1.3977e-07	343992
Apolipoprotein B	rs17457613	C	G	0.0233185	-0.013726	0.007832	0.079674	343992
Apolipoprotein B	rs112987086	T	G	0.723788	-0.0081109	0.0026209	0.0019702	343992
Apolipoprotein B	rs56402930	G	A	0.906942	-0.016042	0.0039973	5.9938e-05	343992
Apolipoprotein B	rs7200543	G	A	0.295733	0.026868	0.0025371	3.3421e-26	343992
Apolipoprotein B	rs1135999	G	A	0.295658	0.026975	0.0025375	2.1689e-26	343992
Apolipoprotein B	rs12239737	A	T	0.342634	-0.081218	0.0024882	2.4511e-233	343992
Apolipoprotein B	rs10889353	C	A	0.35388	-0.079821	0.0024221	8.1568e-238	343992
Apolipoprotein B	rs1421085	C	T	0.401845	0.0025454	0.0023674	0.28229	343992
Apolipoprotein B	rs1561139	T	G	0.423718	-0.0095072	0.0023497	5.2089e-05	343992
Apolipoprotein B	rs9989419	G	A	0.606159	-0.025912	0.0023709	8.4242e-28	343992
Apolipoprotein B	rs173539	T	C	0.332086	-0.034476	0.0024601	1.3174e-44	343992
Apolipoprotein B	rs247616	T	C	0.325758	-0.03515	0.0024767	1.0555e-45	343992
Apolipoprotein B	rs3764261	A	C	0.325626	-0.034841	0.0024748	5.314e-45	343992
Apolipoprotein B	rs9939224	G	T	0.790564	-0.033612	0.0028504	4.3495e-32	343992
Apolipoprotein B	rs7499892	T	C	0.178432	0.035694	0.0030285	4.6698e-32	343992
Apolipoprotein B	rs5880	C	G	0.0561942	0.042799	0.0050198	1.5212e-17	343992
Apolipoprotein B	rs62049427	A	G	0.0683843	0.021912	0.0048247	5.5868e-06	343992
Apolipoprotein B	rs145090930	C	T	0.0639988	-0.0036607	0.0049956	0.46368	343992
Apolipoprotein B	rs2335708	G	A	0.334706	0.0076941	0.0025761	0.0028202	343992
Apolipoprotein B	rs34042070	G	C	0.185831	0.028414	0.0029917	2.1631e-21	343992
Apolipoprotein B	rs2000999	A	G	0.187934	0.028832	0.0029642	2.334e-22	343992
Apolipoprotein B	rs1862719	G	A	0.756817	-0.010834	0.0027492	8.124e-05	343992
Apolipoprotein B	rs12443634	C	A	0.712458	-0.030559	0.0025845	2.9858e-32	343992
Apolipoprotein B	rs2925979	C	T	0.698975	-0.031513	0.0025276	1.1405e-35	343992
Apolipoprotein B	rs4782568	G	C	0.45347	-0.0079565	0.002345	0.0006915	343992
Apolipoprotein B	rs12948283	C	G	0.290397	0.017433	0.0026512	4.859e-11	343992
Apolipoprotein B	rs7946	T	C	0.757341	-0.012709	0.002707	2.6683e-06	343992
Apolipoprotein B	rs74454529	A	G	0.0581654	0.008704	0.0049707	0.079934	343992
Apolipoprotein B	rs704	A	G	0.47525	-0.013146	0.002321	1.4819e-08	343992
Apolipoprotein B	rs2058122	C	T	0.855888	0.0027781	0.0033307	0.40423	343992
Apolipoprotein B	rs12603885	A	G	0.698339	0.007771	0.0025257	0.002093	343992
Apolipoprotein B	rs11080150	G	A	0.303052	-0.0076918	0.0025228	0.0022971	343992
Apolipoprotein B	rs112220485	C	T	0.086992	0.02358	0.0041439	1.2699e-08	343992
Apolipoprotein B	rs72836561	T	C	0.0318333	0.14118	0.0066031	2.3723e-101	343992
Apolipoprotein B	rs12453522	G	A	0.16723	0.025535	0.0031106	2.2407e-16	343992
Apolipoprotein B	rs189052	T	A	0.909403	-0.0058459	0.0042611	0.17009	343992
Apolipoprotein B	rs36043200	A	G	0.515189	0.001866	0.0023293	0.42308	343992
Apolipoprotein B	rs11871606	A	C	0.499532	0.0026639	0.0023213	0.25113	343992
Apolipoprotein B	rs3096644	T	G	0.318836	-0.0010084	0.0024978	0.68642	343992
Apolipoprotein B	rs1801689	C	A	0.0298898	-0.063789	0.0068109	7.5983e-21	343992
Apolipoprotein B	rs60856912	T	G	0.16245	0.025468	0.0031617	7.9574e-16	343992
Apolipoprotein B	rs34931250	T	C	0.0611292	0.023524	0.0048402	1.1736e-06	343992
Apolipoprotein B	rs77542162	G	A	0.0230084	-0.04112	0.0077447	1.0998e-07	343992
Apolipoprotein B	rs72631343	G	C	0.127322	-0.0091234	0.003476	0.008674	343992
Apolipoprotein B	rs55714927	T	C	0.192268	-0.013874	0.0029437	2.4413e-06	343992
Apolipoprotein B	rs314253	C	T	0.350427	-0.0020116	0.0024267	0.40713	343992
Apolipoprotein B	rs4485425	G	A	0.714855	0.0096859	0.0025792	0.00017311	343992
Apolipoprotein B	rs2125345	C	T	0.293612	-0.0092588	0.0025506	0.00028347	343992
Apolipoprotein B	rs12948394	T	C	0.483999	0.011517	0.0023578	1.0374e-06	343992
Apolipoprotein B	rs2292642	T	C	0.603874	-0.018231	0.002372	1.5218e-14	343992
Apolipoprotein B	rs4129767	A	G	0.489942	-0.013572	0.0023193	4.8689e-09	343992
Apolipoprotein B	rs77960347	G	A	0.0135191	0.038688	0.010045	0.00011749	343992
Apolipoprotein B	rs7241918	T	G	0.822267	0.0061277	0.0030467	0.044303	343992
Apolipoprotein B	rs489693	A	C	0.325662	0.012858	0.0024754	2.0555e-07	343992
Apolipoprotein B	rs12970134	A	G	0.266941	0.015961	0.0026214	1.1407e-09	343992
Apolipoprotein B	rs143020224	G	C	0.11849	-0.0042104	0.0035925	0.2412	343992
Apolipoprotein B	rs6511720	T	G	0.118871	-0.004722	0.0035843	0.1877	343992
Apolipoprotein B	rs11669576	A	G	0.0505172	0.00013526	0.0053068	0.97967	343992
Apolipoprotein B	rs2738447	C	A	0.592597	0.0025198	0.0023635	0.28635	343992
Apolipoprotein B	rs11557092	C	T	0.739128	0.0016417	0.0026657	0.53798	343992
Apolipoprotein B	rs7188	C	A	0.327631	0.0067535	0.0024688	0.0062289	343992
Apolipoprotein B	rs7249565	A	G	0.416204	0.0034724	0.0023553	0.1404	343992
Apolipoprotein B	rs62120394	A	G	0.291166	0.0070031	0.0025626	0.0062809	343992
Apolipoprotein B	rs58542926	T	C	0.0754304	-0.10552	0.0043913	1.7322e-127	343992
Apolipoprotein B	rs8107974	T	A	0.0763938	-0.10341	0.0043699	1.0746e-123	343992
Apolipoprotein B	rs188247550	T	C	0.0130802	-0.13663	0.010583	4.0206e-38	343992
Apolipoprotein B	rs7515577	A	C	0.792308	0.003623	0.0028498	0.20362	343992
Apolipoprotein B	rs731839	A	G	0.665991	-0.019208	0.0024594	5.7371e-15	343992
Apolipoprotein B	rs8182584	G	T	0.626175	-0.017082	0.0023966	1.0244e-12	343992
Apolipoprotein B	rs56113850	C	T	0.577562	-0.00090901	0.002347	0.69853	343992
Apolipoprotein B	rs2021092	C	T	0.187895	-0.010613	0.0029731	0.0003577	343992
Apolipoprotein B	rs62119267	C	A	0.0233462	0.054857	0.0079	3.8208e-12	343992
Apolipoprotein B	rs62120573	C	T	0.0698087	-0.012136	0.0045556	0.0077199	343992
Apolipoprotein B	rs150820726	T	A	0.0101234	-0.021911	0.0119	0.065587	343992
Apolipoprotein B	rs531660643	T	G	0.023396	0.049865	0.0079282	3.1864e-10	343992
Apolipoprotein B	rs113330691	A	G	0.0352124	0.048263	0.006308	1.9995e-14	343992
Apolipoprotein B	rs28399654	A	G	0.0330376	0.054364	0.0064891	5.4154e-17	343992
Apolipoprotein B	rs148601586	G	C	0.0134609	0.034898	0.010276	0.00068354	343992
Apolipoprotein B	rs375972689	G	T	0.0108072	0.038888	0.011266	0.0005573	343992
Apolipoprotein B	rs113743631	A	G	0.0210593	0.0058564	0.0084976	0.49071	343992
Apolipoprotein B	rs157580	A	G	0.604109	0.035056	0.0023693	1.6132e-49	343992
Apolipoprotein B	rs769449	A	G	0.12698	0.056033	0.0034775	2.1636e-58	343992
Apolipoprotein B	rs7412	T	C	0.0804374	0.10823	0.0042644	5.8025e-142	343992
Apolipoprotein B	rs439401	C	T	0.638635	0.0743	0.0024123	4.9733e-208	343992
Apolipoprotein B	rs445925	A	G	0.108677	0.10391	0.003719	1.2919e-171	343992
Apolipoprotein B	rs12691088	A	G	0.021613	0.02441	0.00861	0.0045814	343992
Apolipoprotein B	rs138692741	T	C	0.0359917	0.035068	0.0064443	5.2821e-08	343992
Apolipoprotein B	rs1800437	C	G	0.192882	0.0089424	0.0029313	0.0022835	343992
Apolipoprotein B	rs73045960	G	A	0.0160482	0.0064562	0.0092253	0.48403	343992
Apolipoprotein B	rs145725232	A	G	0.0153256	-0.017189	0.0099348	0.0836	343992
Apolipoprotein B	rs516316	C	G	0.51046	0.018357	0.0023284	3.1844e-15	343992
Apolipoprotein B	rs492602	G	A	0.510404	0.018337	0.0023283	3.4024e-15	343992
Apolipoprotein B	rs2287922	A	G	0.538106	0.020248	0.002332	3.874e-18	343992
Apolipoprotein B	rs2280401	A	G	0.158623	-0.019484	0.003173	8.2313e-10	343992
Apolipoprotein B	rs142385484	T	C	0.148301	-0.023392	0.0033158	1.7349e-12	343992
Apolipoprotein B	rs399970	G	T	0.249734	0.0066738	0.0026814	0.012812	343992
Apolipoprotein B	rs35081008	T	C	0.147138	-0.0071967	0.0032973	0.029065	343992
Apolipoprotein B	rs891088	G	A	0.262162	-0.015918	0.0026322	1.4747e-09	343992
Apolipoprotein B	rs7248104	A	G	0.41478	-0.015829	0.0023552	1.8124e-11	343992
Apolipoprotein B	rs116843064	A	G	0.0195795	-0.2279	0.0083641	2.6732e-163	343992
Apolipoprotein B	rs7255436	A	C	0.515356	-0.014925	0.0023225	1.3108e-10	343992
Apolipoprotein B	rs364585	G	A	0.605962	-0.010572	0.0023733	8.403e-06	343992
Apolipoprotein B	rs1132274	A	C	0.155095	0.0023179	0.0031981	0.46859	343992
Apolipoprotein B	rs969075	C	T	0.663969	-0.0050851	0.002468	0.039362	343992
Apolipoprotein B	rs2618566	T	G	0.661617	0.012013	0.0024495	9.3832e-07	343992
Apolipoprotein B	rs6050464	A	C	0.49231	0.002737	0.0023187	0.23785	343992
Apolipoprotein B	rs7261862	C	T	0.149104	-0.014423	0.0032558	9.4331e-06	343992
Apolipoprotein B	rs224424	G	A	0.20837	-0.013092	0.0028559	4.561e-06	343992
Apolipoprotein B	rs6016373	G	A	0.408117	-0.0080617	0.0024042	0.00079916	343992
Apolipoprotein B	rs7260871	G	A	0.0368043	-0.014664	0.006337	0.02067	343992
Apolipoprotein B	rs1883711	C	G	0.030982	0.059895	0.0068113	1.4562e-18	343992
Apolipoprotein B	rs6029526	A	T	0.476399	0.011607	0.0023243	5.9296e-07	343992
Apolipoprotein B	rs6093446	A	G	0.286986	0.014235	0.0025663	2.9103e-08	343992
Apolipoprotein B	rs1800961	T	C	0.0314845	0.0046969	0.0066479	0.47987	343992
Apolipoprotein B	rs6073958	C	T	0.198492	0.055687	0.0029075	1.0038e-81	343992
Apolipoprotein B	rs7679	C	T	0.187323	0.056505	0.0029732	1.7079e-80	343992
Apolipoprotein B	rs73075609	T	C	0.0274451	0.027109	0.0071367	0.0001456	343992
Apolipoprotein B	rs2256814	A	G	0.198075	0.0029124	0.002916	0.31792	343992
Apolipoprotein B	rs6062343	A	G	0.435309	-0.014307	0.0023444	1.0437e-09	343992
Apolipoprotein B	rs6090101	A	G	0.201418	0.0080411	0.002939	0.0062186	343992
Apolipoprotein B	rs7601412	G	A	0.856808	-0.007099	0.0033075	0.031846	343992
Apolipoprotein B	rs17526895	G	A	0.0832973	-0.011938	0.0041986	0.0044644	343992
Apolipoprotein B	rs10490626	A	G	0.0843286	-0.012256	0.0041709	0.003299	343992
Apolipoprotein B	rs150474434	A	G	0.101879	-0.011222	0.0038622	0.0036656	343992
Apolipoprotein B	rs17050272	A	G	0.409749	-0.008505	0.0023586	0.00031103	343992
Apolipoprotein B	rs67038483	T	C	0.0449966	0.013625	0.0055919	0.014825	343992
Apolipoprotein B	rs10432370	T	C	0.395947	-0.0019001	0.0024579	0.43949	343992
Apolipoprotein B	rs6714750	G	A	0.186063	-0.0084572	0.003045	0.0054801	343992
Apolipoprotein B	rs1888488	T	C	0.564006	0.0096097	0.0023429	4.1029e-05	343992
Apolipoprotein B	rs7601153	G	C	0.397104	-0.0051924	0.0023683	0.028345	343992
Apolipoprotein B	rs13389219	T	C	0.393257	-0.036997	0.0023726	8.4095e-55	343992
Apolipoprotein B	rs12328675	C	T	0.119693	-0.044685	0.0035703	6.2407e-36	343992
Apolipoprotein B	rs7607980	C	T	0.119868	-0.04521	0.0035703	9.7218e-37	343992
Apolipoprotein B	rs2287623	A	G	0.603516	-0.0026509	0.0023742	0.26419	343992
Apolipoprotein B	rs3769823	G	A	0.718525	0.0060743	0.0025746	0.018311	343992
Apolipoprotein B	rs7569317	C	T	0.531426	0.0082471	0.0023227	0.00038433	343992
Apolipoprotein B	rs2351524	C	T	0.872055	0.0050755	0.0034643	0.14289	343992
Apolipoprotein B	rs6749689	C	T	0.554058	-0.0088978	0.0023364	0.00013996	343992
Apolipoprotein B	rs7603427	T	C	0.531561	0.003518	0.0023296	0.13101	343992
Apolipoprotein B	rs719148	A	G	0.775849	-0.0081685	0.0027785	0.0032835	343992
Apolipoprotein B	rs115704890	A	T	0.0837985	0.0015298	0.0041982	0.71556	343992
Apolipoprotein B	rs115692156	G	A	0.00830994	0.0021975	0.01317	0.86749	343992
Apolipoprotein B	rs62122481	A	C	0.381822	0.026125	0.0024036	1.6346e-27	343992
Apolipoprotein B	rs1801702	G	C	0.0186963	-0.00040442	0.0085633	0.96233	343992
Apolipoprotein B	rs676210	A	G	0.204191	-0.076578	0.0028741	3.0225e-156	343992
Apolipoprotein B	rs533617	C	T	0.0397861	-0.10012	0.0059305	6.4063e-64	343992
Apolipoprotein B	rs12713843	T	C	0.00509422	-0.058192	0.016338	0.00036833	343992
Apolipoprotein B	rs12720796	C	A	0.019974	0.018361	0.0082883	0.026745	343992
Apolipoprotein B	rs1367117	A	G	0.338817	0.015754	0.0024492	1.2605e-10	343992
Apolipoprotein B	rs60403635	C	T	0.0436344	-0.024958	0.0057005	1.1969e-05	343992
Apolipoprotein B	rs541041	A	G	0.821974	0.013481	0.0030323	8.7624e-06	343992
Apolipoprotein B	rs1250258	T	C	0.735707	0.00067076	0.002635	0.79907	343992
Apolipoprotein B	rs35665085	A	G	0.0562025	0.021645	0.0050328	1.7029e-05	343992
Apolipoprotein B	rs1344642	A	G	0.447318	-0.01957	0.0023326	4.8942e-17	343992
Apolipoprotein B	rs11693526	C	T	0.0719696	0.0076951	0.0047846	0.10777	343992
Apolipoprotein B	rs2943641	C	T	0.647483	0.040126	0.0024246	1.7037e-61	343992
Apolipoprotein B	rs11568318	A	C	0.066964	0.019758	0.0046274	1.9563e-05	343992
Apolipoprotein B	rs887829	T	C	0.314688	-0.0094405	0.0024962	0.00015563	343992
Apolipoprotein B	rs1053593	T	G	0.649757	-0.0026397	0.0024287	0.27708	343992
Apolipoprotein B	rs738322	G	A	0.472286	-0.019756	0.0023213	1.7333e-17	343992
Apolipoprotein B	rs2076674	C	T	0.338439	0.0022519	0.0024501	0.35805	343992
Apolipoprotein B	rs138354	C	T	0.533828	-0.0051794	0.0023238	0.025826	343992
Apolipoprotein B	rs59104589	T	C	0.360035	-0.013146	0.0024144	5.1858e-08	343992
Apolipoprotein B	rs738409	G	C	0.215715	-0.0058085	0.002814	0.039003	343992
Apolipoprotein B	rs13268	G	A	0.0255237	-0.0066235	0.007348	0.36737	343992
Apolipoprotein B	rs1042311	T	C	0.00602031	0.040491	0.016179	0.012324	343992
Apolipoprotein B	rs9616822	A	G	0.351607	0.0083499	0.0024302	0.00059062	343992
Apolipoprotein B	rs142787485	G	A	0.0408063	-0.011287	0.0061459	0.066296	343992
Apolipoprotein B	rs13394970	G	T	0.608975	0.01354	0.0023814	1.3045e-08	343992
Apolipoprotein B	rs1049817	G	A	0.399688	-0.053331	0.0023653	1.7296e-112	343992
Apolipoprotein B	rs1260326	C	T	0.606851	-0.10355	0.0023662	0	343992
Apolipoprotein B	rs1260333	G	A	0.566275	-0.083192	0.0023333	6.3715e-278	343992
Apolipoprotein B	rs12990177	T	A	0.515546	0.0030303	0.0023624	0.19958	343992
Apolipoprotein B	rs11556157	T	A	0.245685	0.0060388	0.0027015	0.025392	343992
Apolipoprotein B	rs4299376	T	G	0.676545	-0.0086776	0.0024795	0.00046567	343992
Apolipoprotein B	rs4245791	T	C	0.674755	-0.0081513	0.0024742	0.00098591	343992
[truncated: 184 more rows]

## Sheet: ST5A.top-GWAS-hits-annotation
Supplementary Table 5A. Genetic variants associated with circulating sclerostin at genome-wide significance
[truncated: 21 more rows]

[truncated: 17 more sheets: ST5B.MA-single-cohort, ST5C.MR-CKD-Sclerostin, ST6.coloc-res-STARNET, ST7.ChromHMM-Annot, ST8.LDSC-rg, ST9A.BMI-sclerostin, ST9B.PheWAS, ST9C.ProteomeWAS, ST9D.MR-cis+trans, ST9E.MR-leave-one-out, ST10.MR-cis-only, ST11A.revMR-RAsvsSOST, ST11B.revMVMR-lipidsvsSOST, ST11C.steiger_filtering_res, ST12.LD-cis-variants, ST13.colour_code, Sheet1]
